# Supplementary material for: Ethyl 2-[({[4-amino-5-cyano-6-(methyl­sulfan­yl)pyridin-2-yl]carbamo­yl}meth­yl)sulfan­yl]acetate monohydrate
Source: Acta Crystallogr Sect E Struct Rep Online. 2014 Jun 4;70(Pt 7):o745–6. doi: 10.1107/S1600536814012495 (PMC4120541; doi:10.1107/S1600536814012495)
Supplement: Supplementary file 1 [file e-70-0o745-sup1.cif]

##############################################################################
#                                                                            #
# This CIF contains the data in a paper accepted for publication in          #
# Acta Crystallographica Section E. It conforms to the requirements of       #
# Notes for Authors for Acta Crystallographica Section E, and has been       #
# peer reviewed under the auspices of the IUCr Commission on Journals.       #
#                                                                            #
# Full details of the Crystallographic Information File format               #
# are given in the paper "The Crystallographic Information File (CIF):       #
# a New Standard Archive File for Crystallography" by S. R. Hall, F. H.      #
# Allen and I. D. Brown [Acta Cryst. (1991), A47, 655-685].                  #
#                                                                            #
# The current version of the core CIF dictionary is obtainable from          #
# ftp://ftp.iucr.org/pub/cif_core.dic.                                       #
#                                                                            #
# Software is freely available for graphical display of the structure(s)     #
# in this CIF. For information consult the CIF software page                 #
# http://www.iucr.org/resources/cif/software.                                #
#                                                                            #
# This file may be used for bona fide research purposes within the           #
# scientific community so long as proper attribution is given to the journal # 
# article from which it was obtained.                                        #
#                                                                            #
##############################################################################
data_global
_audit_creation_method     'PLATON <TABLE ACC> option'
_journal_date_recd_electronic     2014-05-27
_journal_date_accepted     2014-05-29
_journal_name_full     'Acta Crystallographica, Section E'
_journal_year     2014
_journal_volume     70
_journal_issue      7
_journal_page_first     o745
_journal_page_last     o746
_journal_paper_category     QO
_journal_paper_doi     10.1107/S1600536814012495
_journal_coeditor_code     SJ5406
_publ_contact_author_name
;
Mustafa R. Albayati
;
_publ_contact_author_address
;
Kirkuk University,
College of Science,
Department of Chemistry,
Kirkuk,
Iraq
;
_publ_contact_author_email     'shaabankamel@yahoo.com'
_publ_contact_author_fax     ?
_publ_contact_author_phone     ?
_publ_section_title
;\
Ethyl
2-[({[4-amino-5-cyano-6-(methylsulfanyl)pyridin-2-yl]carbamoyl}methyl)\
sulfanyl]acetate monohydrate
;
loop_
    _publ_author_name
    _publ_author_address
    'Akkurt, Mehmet'
;
Department of Physics,
Faculty of Sciences,
Erciyes University,
38039 Kayseri,
Turkey
;
    'Joel T. Mague'
;
Department of Chemistry,
Tulane University,
New Orleans,
LA 70118,
USA
;
    'Mohamed, Shaaban K.'
;
Chemistry and Environmental Division,
Manchester Metropolitan University,
Manchester M1 5GD,
England
Chemistry Department,
Faculty of Science,
Minia University,
61519 El-Minia,
Egypt
;
    'Bahgat R. M. Hussein'
;
Chemistry Department,
Faculty of Science,
Sohag University,
82524 Sohag,
Egypt
;
    'Mustafa R. Albayati'
;
Kirkuk University,
College of Science,
Department of Chemistry,
Kirkuk,
Iraq
;
data_I
_database_code_depnum_ccdc_archive     'CCDC 1005734'
_chemical_name_systematic
;\
Ethyl 2-[({[4-amino-5-cyano-6-(methylsulfanyl)pyridin-2-\
yl]carbamoyl}methyl)sulfanyl]acetate monohydrate
;
_chemical_name_common     ?
_chemical_formula_moiety     'C13 H16 N4 O3 S2, H2 O'
_chemical_formula_sum     'C13 H18 N4 O4 S2'
_chemical_formula_structural     ?
_chemical_formula_iupac     'C13 H16 N4 O3 S2, H2 O'
_chemical_formula_weight     358.45
_chemical_melting_point     ?
_symmetry_cell_setting     triclinic
_symmetry_space_group_name_H-M     'P -1'
_symmetry_space_group_name_Hall     '-P 1'
loop_
    _symmetry_equiv_pos_site_id
    _symmetry_equiv_pos_as_xyz
    1 x,y,z
    2 -x,-y,-z
_cell_length_a     9.0806(12)
_cell_length_b     9.2444(12)
_cell_length_c     10.7856(14)
_cell_angle_alpha     101.843(2)
_cell_angle_beta     100.1750(19)
_cell_angle_gamma     105.9480(19)
_cell_volume     825.48(19)
_cell_formula_units_Z     2
_cell_measurement_reflns_used     9913
_cell_measurement_theta_min     2.408
_cell_measurement_theta_max     29.205
_cell_measurement_temperature     150(2)
_exptl_crystal_description     plate
_exptl_crystal_colour     colourless
_exptl_crystal_size_max     0.259
_exptl_crystal_size_mid     0.258
_exptl_crystal_size_min     0.120
_exptl_crystal_size_rad     ?
_exptl_crystal_density_diffrn     1.442
_exptl_crystal_density_meas     ?
_exptl_crystal_density_method     'Not Measured'
_exptl_crystal_F_000     376
_exptl_absorpt_coefficient_mu     0.347
_exptl_absorpt_correction_type     multi-scan
_exptl_absorpt_process_details     '(<i>SADABS</i>; Bruker, 2013)'
_exptl_absorpt_correction_T_min     0.83
_exptl_absorpt_correction_T_max     0.96
_exptl_special_details
;
;
_diffrn_ambient_temperature     150(2)
_diffrn_radiation_type     MoK\a
_diffrn_radiation_wavelength     0.71073
_diffrn_radiation_monochromator     graphite
_diffrn_measurement_device_type     'Bruker SMART APEX CCD'
_diffrn_measurement_method     '\f and \w scans'
_diffrn_detector_area_resol_mean     8.3660
_diffrn_reflns_number     15313
_diffrn_reflns_av_R_equivalents     0.0336
_diffrn_reflns_av_sigmaI/netI     0.0285
_diffrn_reflns_theta_min     1.99
_diffrn_reflns_theta_max     29.23
_diffrn_reflns_theta_full     28.00
_diffrn_measured_fraction_theta_max     0.955
_diffrn_measured_fraction_theta_full     0.993
_diffrn_reflns_limit_h_min     -12
_diffrn_reflns_limit_h_max     12
_diffrn_reflns_limit_k_min     -12
_diffrn_reflns_limit_k_max     12
_diffrn_reflns_limit_l_min     -14
_diffrn_reflns_limit_l_max     14
_diffrn_reflns_reduction_process
;
;
_refine_special_details
;
Refinement on <i>F</i>^2^ for ALL reflections except those flagged by the user
for potential systematic errors. Weighted <i>R</i>-factors <i>wR</i> and all
goodnesses of fit <i>S</i> are based on <i>F</i>^2^, conventional
<i>R</i>-factors <i>R</i> are based on <i>F</i>, with <i>F</i> set to zero for
negative <i>F</i>^2^. The observed criterion of <i>F</i>^2^ > \s(<i>F</i>^2^)
is used only for calculating -<i>R</i>-factor-obs <i>etc</i>. and is not
relevant to the choice of reflections for refinement. <i>R</i>-factors based
on <i>F</i>^2^ are statistically about twice as large as those based on
<i>F</i>, and <i>R</i>-factors based on ALL data will be even larger.
;
_reflns_number_total     4292
_reflns_number_gt     3773
_reflns_threshold_expression     I>2\s(I)
_refine_ls_structure_factor_coef     Fsqd
_refine_ls_matrix_type     full
_refine_ls_R_factor_all     0.0420
_refine_ls_R_factor_gt     0.0370
_refine_ls_wR_factor_gt     0.0948
_refine_ls_wR_factor_ref     0.0994
_refine_ls_goodness_of_fit_ref     1.053
_refine_ls_restrained_S_all     1.053
_refine_ls_number_reflns     4292
_refine_ls_number_parameters     210
_refine_ls_number_restraints     0
_refine_ls_number_constraints     ?
_refine_ls_hydrogen_treatment     constr
_refine_ls_weighting_scheme     calc
_refine_ls_weighting_details
              'w=1/[\s^2^(Fo^2^)+(0.0515P)^2^+0.3031P] where P=(Fo^2^+2Fc^2^)/3'
_atom_sites_solution_hydrogens     mixed
_atom_sites_solution_primary     ?
_atom_sites_solution_secondary     ?
_refine_ls_shift/su_max     0.001
_refine_ls_shift/su_mean     0.000
_refine_diff_density_max     0.443
_refine_diff_density_min     -0.373
_refine_ls_extinction_method     'none'
_refine_ls_abs_structure_details     ?
_refine_ls_abs_structure_Flack     .
loop_
    _atom_type_symbol
    _atom_type_description
    _atom_type_scat_dispersion_real
    _atom_type_scat_dispersion_imag
    _atom_type_scat_source
    C C 0.0033 0.0016 ' International Tables Vol C Tables 4.2.6.8 and 6.1.1.4'
    H H 0.0000 0.0000 ' International Tables Vol C Tables 4.2.6.8 and 6.1.1.4'
    N N 0.0061 0.0033 ' International Tables Vol C Tables 4.2.6.8 and 6.1.1.4'
    O O 0.0106 0.0060 ' International Tables Vol C Tables 4.2.6.8 and 6.1.1.4'
    S S 0.1246 0.1234 ' International Tables Vol C Tables 4.2.6.8 and 6.1.1.4'
_computing_data_collection     '<i>APEX2</i> (Bruker, 2013)'
_computing_cell_refinement     '<i>SAINT</i> (Bruker, 2013)'
_computing_data_reduction     '<i>SAINT</i> (Bruker, 2013)'
_computing_structure_solution     '<i>SHELXT</i> (Sheldrick, 2008)'
_computing_structure_refinement     '<i>SHELXL2014</i> (Sheldrick, 2008)'
_computing_molecular_graphics     '<i>DIAMOND</i> (Brandenburg & Putz, 2012)'
_computing_publication_material     '<i>SHELXTL</i> (Sheldrick, 2008)'
loop_
    _atom_site_type_symbol
    _atom_site_label
    _atom_site_fract_x
    _atom_site_fract_y
    _atom_site_fract_z
    _atom_site_U_iso_or_equiv
    _atom_site_thermal_displace_type
    _atom_site_calc_flag
    _atom_site_refinement_flags
    _atom_site_occupancy
    _atom_site_disorder_assembly
    _atom_site_disorder_group
    S S1 1.14877(5) 0.74276(5) 0.62470(3) 0.03160(10)
                                                    Uani d . 1.000 . .
    S S2 0.40426(4) 0.82259(4) 0.00905(3) 0.02180(10)
                                                    Uani d . 1.000 . .
    O O1 0.50975(12) 0.88281(13) 0.30154(9) 0.0263(3) Uani d . 1.000 . .
    O O2 0.16728(13) 0.58384(14) 0.15365(11) 0.0325(3) Uani d . 1.000 . .
    O O3 0.38626(12) 0.51837(12) 0.14447(9) 0.0244(3) Uani d . 1.000 . .
    N N1 0.91851(13) 0.79013(14) 0.46377(11) 0.0200(3) Uani d . 1.000 . .
    N N2 1.05234(16) 0.87115(18) 0.92745(12) 0.0330(4) Uani d . 1.000 . .
    N N3 0.73517(14) 0.97498(15) 0.76432(11) 0.0257(3) Uani d . 1.000 . .
    N N4 0.73715(13) 0.82181(14) 0.30697(10) 0.0204(3) Uani d . 1.000 . .
    C C1 0.98222(15) 0.80180(16) 0.58659(13) 0.0193(3) Uani d . 1.000 . .
    C C2 0.92486(15) 0.86183(16) 0.69216(12) 0.0192(3) Uani d . 1.000 . .
    C C3 0.79351(15) 0.91523(16) 0.66734(12) 0.0194(3) Uani d . 1.000 . .
    C C4 0.72390(15) 0.89929(16) 0.53540(12) 0.0207(4) Uani d . 1.000 . .
    C C5 0.79125(15) 0.83911(15) 0.44086(12) 0.0185(3) Uani d . 1.000 . .
    C C6 1.1786(2) 0.6781(3) 0.46517(17) 0.0480(7) Uani d . 1.000 . .
    C C7 0.99695(16) 0.86718(17) 0.82188(13) 0.0225(4) Uani d . 1.000 . .
    C C8 0.60550(15) 0.84739(16) 0.24588(12) 0.0194(3) Uani d . 1.000 . .
    C C9 0.59280(16) 0.82956(17) 0.10018(13) 0.0215(4) Uani d . 1.000 . .
    C C10 0.28999(17) 0.61849(17) -0.02404(13) 0.0247(4) Uani d . 1.000 . .
    C C11 0.27024(16) 0.57242(17) 0.09924(13) 0.0237(4) Uani d . 1.000 . .
    C C12 0.3870(2) 0.4842(2) 0.27094(15) 0.0315(5) Uani d . 1.000 . .
    C C13 0.5180(2) 0.4186(2) 0.30413(16) 0.0335(5) Uani d . 1.000 . .
    O O4 0.91965(12) 0.72768(13) 0.12641(10) 0.0287(3) Uani d . 1.000 . .
    H H3A 0.79320 1.00160 0.84830 0.0310 Uiso d RU 1.000 . .
    H H3B 0.65660 1.01610 0.74450 0.0310 Uiso d RU 1.000 . .
    H H4 0.63290 0.92930 0.51240 0.0250 Uiso c RU 1.000 . .
    H H4A 0.79970 0.79450 0.25550 0.0240 Uiso d RU 1.000 . .
    H H6A 1.08460 0.59240 0.41090 0.0720 Uiso c RU 1.000 . .
    H H6B 1.27060 0.64170 0.47300 0.0720 Uiso c RU 1.000 . .
    H H6C 1.19680 0.76500 0.42460 0.0720 Uiso c RU 1.000 . .
    H H9A 0.61410 0.73250 0.06270 0.0260 Uiso c RU 1.000 . .
    H H9B 0.67560 0.91820 0.08960 0.0260 Uiso c RU 1.000 . .
    H H10A 0.18450 0.59830 -0.08140 0.0300 Uiso c RU 1.000 . .
    H H10B 0.34350 0.55330 -0.07120 0.0300 Uiso c RU 1.000 . .
    H H12A 0.28430 0.40770 0.26670 0.0380 Uiso c RU 1.000 . .
    H H12B 0.40330 0.58080 0.33910 0.0380 Uiso c RU 1.000 . .
    H H13A 0.50470 0.32690 0.23340 0.0500 Uiso c RU 1.000 . .
    H H13B 0.51520 0.38810 0.38570 0.0500 Uiso c RU 1.000 . .
    H H13C 0.61990 0.49790 0.31490 0.0500 Uiso c RU 1.000 . .
    H H4B 0.94980 0.77280 0.07090 0.0340 Uiso d RU 1.000 . .
    H H4C 0.99220 0.69030 0.14630 0.0340 Uiso d RU 1.000 . .
loop_
    _atom_site_aniso_label
    _atom_site_aniso_U_11
    _atom_site_aniso_U_22
    _atom_site_aniso_U_33
    _atom_site_aniso_U_12
    _atom_site_aniso_U_13
    _atom_site_aniso_U_23
    S1 0.0310(2) 0.0527(3) 0.0213(2) 0.0314(2) 0.00490(10)
                                                         0.0089(2)
    S2 0.0225(2) 0.0265(2) 0.0184(2) 0.01280(10)
                                               0.00090(10)
                                                         0.00720(10)
    O1 0.0212(5) 0.0418(6) 0.0196(5) 0.0182(4) 0.0036(4) 0.0063(4)
    O2 0.0282(5) 0.0444(7) 0.0334(6) 0.0193(5) 0.0132(5) 0.0134(5)
    O3 0.0255(5) 0.0313(5) 0.0225(5) 0.0142(4) 0.0094(4) 0.0108(4)
    N1 0.0184(5) 0.0261(6) 0.0182(5) 0.0121(4) 0.0041(4) 0.0054(4)
    N2 0.0328(7) 0.0520(9) 0.0211(6) 0.0253(6) 0.0055(5) 0.0097(6)
    N3 0.0227(6) 0.0408(7) 0.0167(5) 0.0186(5) 0.0037(4) 0.0041(5)
    N4 0.0185(5) 0.0299(6) 0.0156(5) 0.0132(5) 0.0038(4) 0.0053(4)
    C1 0.0171(6) 0.0242(6) 0.0188(6) 0.0111(5) 0.0032(5) 0.0055(5)
    C2 0.0168(6) 0.0253(6) 0.0167(6) 0.0098(5) 0.0024(4) 0.0054(5)
    C3 0.0159(6) 0.0238(6) 0.0180(6) 0.0075(5) 0.0030(4) 0.0039(5)
    C4 0.0175(6) 0.0281(7) 0.0179(6) 0.0119(5) 0.0022(5) 0.0047(5)
    C5 0.0158(5) 0.0225(6) 0.0168(6) 0.0078(5) 0.0010(4) 0.0046(5)
    C6 0.0526(11) 0.0851(15) 0.0276(8) 0.0544(11) 0.0149(7) 0.0128(9)
    C7 0.0190(6) 0.0314(7) 0.0202(6) 0.0135(5) 0.0053(5) 0.0056(5)
    C8 0.0180(6) 0.0226(6) 0.0178(6) 0.0088(5) 0.0022(4) 0.0050(5)
    C9 0.0190(6) 0.0309(7) 0.0190(6) 0.0128(5) 0.0047(5) 0.0097(5)
    C10 0.0264(7) 0.0266(7) 0.0197(6) 0.0094(6) 0.0026(5) 0.0045(5)
    C11 0.0223(6) 0.0249(7) 0.0235(6) 0.0087(5) 0.0043(5) 0.0053(5)
    C12 0.0360(8) 0.0431(9) 0.0269(7) 0.0198(7) 0.0151(6) 0.0184(7)
    C13 0.0391(9) 0.0396(9) 0.0301(8) 0.0198(7) 0.0100(6) 0.0161(7)
    O4 0.0258(5) 0.0376(6) 0.0301(5) 0.0171(5) 0.0113(4) 0.0116(5)
_geom_special_details
;
Bond distances, angles <i>etc</i>. have been calculated using the rounded
fractional coordinates. All su's are estimated from the variances of the
(full) variance-covariance matrix. The cell e.s.d.'s are taken into account in
the estimation of distances, angles and torsion angles
;
loop_
    _geom_bond_atom_site_label_1
    _geom_bond_atom_site_label_2
    _geom_bond_site_symmetry_1
    _geom_bond_site_symmetry_2
    _geom_bond_distance
    _geom_bond_publ_flag
    S1 C1 . . 1.7550(15) no
    S1 C6 . . 1.7952(18) no
    S2 C9 . . 1.7945(15) no
    S2 C10 . . 1.8113(16) no
    O1 C8 . . 1.2181(18) no
    O2 C11 . . 1.2051(19) no
    O3 C11 . . 1.3436(19) no
    O3 C12 . . 1.4613(19) no
    O4 H4C . . 0.8400 no
    O4 H4B . . 0.8400 no
    N1 C1 . . 1.3181(18) no
    N1 C5 . . 1.3543(19) no
    N2 C7 . . 1.1494(19) no
    N3 C3 . . 1.3414(18) no
    N4 C5 . . 1.4013(16) no
    N4 C8 . . 1.3639(19) no
    N3 H3A . . 0.9100 no
    N3 H3B . . 0.9100 no
    N4 H4A . . 0.9100 no
    C1 C2 . . 1.4088(19) no
    C2 C3 . . 1.415(2) no
    C2 C7 . . 1.4208(19) no
    C3 C4 . . 1.4111(18) no
    C4 C5 . . 1.3776(19) no
    C8 C9 . . 1.5262(18) no
    C10 C11 . . 1.502(2) no
    C12 C13 . . 1.499(3) no
    C4 H4 . . 0.9500 no
    C6 H6B . . 0.9800 no
    C6 H6A . . 0.9800 no
    C6 H6C . . 0.9800 no
    C9 H9B . . 0.9900 no
    C9 H9A . . 0.9900 no
    C10 H10B . . 0.9900 no
    C10 H10A . . 0.9900 no
    C12 H12B . . 0.9900 no
    C12 H12A . . 0.9900 no
    C13 H13C . . 0.9800 no
    C13 H13A . . 0.9800 no
    C13 H13B . . 0.9800 no
loop_
    _geom_angle_atom_site_label_1
    _geom_angle_atom_site_label_2
    _geom_angle_atom_site_label_3
    _geom_angle_site_symmetry_1
    _geom_angle_site_symmetry_2
    _geom_angle_site_symmetry_3
    _geom_angle
    _geom_angle_publ_flag
    C1 S1 C6 . . . 101.26(8) no
    C9 S2 C10 . . . 101.89(7) no
    C11 O3 C12 . . . 115.32(12) no
    H4B O4 H4C . . . 102.00 no
    C1 N1 C5 . . . 116.87(12) no
    C5 N4 C8 . . . 127.62(12) no
    H3A N3 H3B . . . 120.00 no
    C3 N3 H3B . . . 119.00 no
    C3 N3 H3A . . . 119.00 no
    C5 N4 H4A . . . 116.00 no
    C8 N4 H4A . . . 116.00 no
    S1 C1 N1 . . . 119.69(11) no
    S1 C1 C2 . . . 116.86(10) no
    N1 C1 C2 . . . 123.45(13) no
    C1 C2 C3 . . . 119.22(12) no
    C1 C2 C7 . . . 120.40(13) no
    C3 C2 C7 . . . 120.38(12) no
    N3 C3 C4 . . . 121.32(13) no
    N3 C3 C2 . . . 121.69(12) no
    C2 C3 C4 . . . 116.98(12) no
    C3 C4 C5 . . . 118.29(13) no
    N1 C5 N4 . . . 110.75(11) no
    N4 C5 C4 . . . 124.09(13) no
    N1 C5 C4 . . . 125.16(12) no
    N2 C7 C2 . . . 178.60(17) no
    O1 C8 C9 . . . 123.62(13) no
    O1 C8 N4 . . . 123.88(12) no
    N4 C8 C9 . . . 112.49(12) no
    S2 C9 C8 . . . 114.23(10) no
    S2 C10 C11 . . . 111.95(10) no
    O3 C11 C10 . . . 110.84(12) no
    O2 C11 O3 . . . 123.32(13) no
    O2 C11 C10 . . . 125.82(14) no
    O3 C12 C13 . . . 108.59(14) no
    C5 C4 H4 . . . 121.00 no
    C3 C4 H4 . . . 121.00 no
    S1 C6 H6A . . . 109.00 no
    S1 C6 H6B . . . 109.00 no
    H6A C6 H6B . . . 110.00 no
    H6A C6 H6C . . . 109.00 no
    S1 C6 H6C . . . 109.00 no
    H6B C6 H6C . . . 109.00 no
    S2 C9 H9B . . . 109.00 no
    C8 C9 H9A . . . 109.00 no
    S2 C9 H9A . . . 109.00 no
    H9A C9 H9B . . . 108.00 no
    C8 C9 H9B . . . 109.00 no
    S2 C10 H10A . . . 109.00 no
    C11 C10 H10A . . . 109.00 no
    C11 C10 H10B . . . 109.00 no
    H10A C10 H10B . . . 108.00 no
    S2 C10 H10B . . . 109.00 no
    O3 C12 H12A . . . 110.00 no
    C13 C12 H12A . . . 110.00 no
    C13 C12 H12B . . . 110.00 no
    O3 C12 H12B . . . 110.00 no
    H12A C12 H12B . . . 108.00 no
    C12 C13 H13B . . . 110.00 no
    C12 C13 H13C . . . 109.00 no
    C12 C13 H13A . . . 109.00 no
    H13A C13 H13C . . . 109.00 no
    H13B C13 H13C . . . 109.00 no
    H13A C13 H13B . . . 109.00 no
loop_
    _geom_torsion_atom_site_label_1
    _geom_torsion_atom_site_label_2
    _geom_torsion_atom_site_label_3
    _geom_torsion_atom_site_label_4
    _geom_torsion_site_symmetry_1
    _geom_torsion_site_symmetry_2
    _geom_torsion_site_symmetry_3
    _geom_torsion_site_symmetry_4
    _geom_torsion
    _geom_torsion_publ_flag
    C6 S1 C1 N1 . . . . -0.35(15) no
    C6 S1 C1 C2 . . . . -179.63(14) no
    C10 S2 C9 C8 . . . . -83.84(12) no
    C9 S2 C10 C11 . . . . 63.79(12) no
    C12 O3 C11 O2 . . . . -4.3(2) no
    C12 O3 C11 C10 . . . . 174.39(12) no
    C11 O3 C12 C13 . . . . 177.43(13) no
    C5 N1 C1 S1 . . . . -179.33(11) no
    C5 N1 C1 C2 . . . . -0.1(2) no
    C1 N1 C5 N4 . . . . 179.28(13) no
    C1 N1 C5 C4 . . . . -0.2(2) no
    C8 N4 C5 N1 . . . . 174.69(14) no
    C8 N4 C5 C4 . . . . -5.9(2) no
    C5 N4 C8 O1 . . . . -3.9(2) no
    C5 N4 C8 C9 . . . . 175.09(13) no
    S1 C1 C2 C3 . . . . 178.25(11) no
    S1 C1 C2 C7 . . . . -2.41(19) no
    N1 C1 C2 C3 . . . . -1.0(2) no
    N1 C1 C2 C7 . . . . 178.34(14) no
    C1 C2 C3 N3 . . . . -179.28(14) no
    C1 C2 C3 C4 . . . . 2.2(2) no
    C7 C2 C3 N3 . . . . 1.4(2) no
    C7 C2 C3 C4 . . . . -177.10(14) no
    N3 C3 C4 C5 . . . . 179.07(14) no
    C2 C3 C4 C5 . . . . -2.4(2) no
    C3 C4 C5 N1 . . . . 1.5(2) no
    C3 C4 C5 N4 . . . . -177.88(13) no
    O1 C8 C9 S2 . . . . -13.0(2) no
    N4 C8 C9 S2 . . . . 168.00(10) no
    S2 C10 C11 O2 . . . . 86.96(18) no
    S2 C10 C11 O3 . . . . -91.73(13) no
loop_
    _geom_hbond_atom_site_label_D
    _geom_hbond_atom_site_label_H
    _geom_hbond_atom_site_label_A
    _geom_hbond_site_symmetry_A
    _geom_hbond_distance_DH
    _geom_hbond_distance_HA
    _geom_hbond_distance_DA
    _geom_hbond_angle_DHA
    _geom_hbond_publ_flag
    N3 H3A N2 2_777 0.91 2.43 3.3291(18) 168 yes
    N3 H3B O1 2_676 0.91 2.03 2.9345(18) 177 yes
    N4 H4A O4 . 0.91 2.01 2.9212(16) 174 yes
    O4 H4B N2 1_554 0.84 2.17 3.0032(19) 172 yes
    O4 H4C O2 1_655 0.84 2.09 2.9122(18) 168 yes
    C4 H4 O1 . 0.95 2.25 2.8484(17) 121 yes
_iucr_refine_instructions_details
;
TITL 21-A (SKM-062) in P-1
CELL  0.71073   9.0806   9.2444  10.7856  101.843  100.175  105.948
ZERR    2.00   0.00120   0.00120   0.00140   0.0020   0.0019   0.0019
LATT 1
SFAC C  H  N  O  S
UNIT 26  36  8  8  4
REM Solution 1  R1  0.131  Rweak  0.006,  Alpha= 0.0341  in P-1
REM Formula:  C13 N3 O5 S2
L.S. 5
ACTA 56
BOND $H
FMAP 2
PLAN 5
HTAB O4 O2_$5
EQIV $5 x+1, y, z
HTAB O4 N2_$4
EQIV $4 x, y, z-1
HTAB C9 S2_$3
EQIV $3 -x+1, -y+2, -z
HTAB C4 O1
HTAB N4 O4
HTAB N3 O1_$2
EQIV $2 -x+1, -y+2, -z+1
HTAB N3 N2_$1
EQIV $1 -x+2, -y+2, -z+2
CONF
MPLA C12 C13 O3 C11
MPLA C1 > C5 N1
SIZE 0.120 0.258 0.259
TEMP -123
WGHT    0.051500    0.303100
FVAR       0.64419
S1    5    1.148771    0.742755    0.624703    11.00000    0.03096    0.05270 =
         0.02134    0.00886    0.00487    0.03142
S2    5    0.404258    0.822592    0.009047    11.00000    0.02253    0.02648 =
         0.01837    0.00717    0.00091    0.01276
O1    4    0.509747    0.882805    0.301542    11.00000    0.02116    0.04176 =
         0.01964    0.00635    0.00365    0.01823
O2    4    0.167284    0.583844    0.153647    11.00000    0.02818    0.04444 =
         0.03335    0.01344    0.01319    0.01928
O3    4    0.386257    0.518372    0.144468    11.00000    0.02551    0.03127 =
         0.02249    0.01077    0.00936    0.01420
N1    3    0.918512    0.790128    0.463772    11.00000    0.01842    0.02611 =
         0.01824    0.00535    0.00410    0.01215
N2    3    1.052344    0.871154    0.927455    11.00000    0.03277    0.05196 =
         0.02105    0.00973    0.00547    0.02531
N3    3    0.735169    0.974980    0.764324    11.00000    0.02270    0.04082 =
         0.01665    0.00406    0.00367    0.01862
AFIX   3
H3A   2    0.793248    1.001563    0.848312    11.00000   -1.20000
H3B   2    0.656612    1.016118    0.744460    11.00000   -1.20000
AFIX   0
N4    3    0.737151    0.821809    0.306974    11.00000    0.01852    0.02986 =
         0.01561    0.00525    0.00376    0.01324
AFIX   3
H4A   2    0.799733    0.794453    0.255503    11.00000   -1.20000
AFIX   0
C1    1    0.982220    0.801798    0.586593    11.00000    0.01712    0.02424 =
         0.01879    0.00555    0.00322    0.01109
C2    1    0.924856    0.861831    0.692160    11.00000    0.01680    0.02533 =
         0.01671    0.00535    0.00238    0.00982
C3    1    0.793511    0.915230    0.667339    11.00000    0.01589    0.02379 =
         0.01800    0.00386    0.00302    0.00751
C4    1    0.723897    0.899293    0.535398    11.00000    0.01747    0.02815 =
         0.01792    0.00465    0.00219    0.01190
AFIX  43
H4    2    0.632938    0.929293    0.512363    11.00000   -1.20000
AFIX   0
C5    1    0.791254    0.839106    0.440860    11.00000    0.01580    0.02252 =
         0.01678    0.00464    0.00099    0.00779
C6    1    1.178574    0.678104    0.465173    11.00000    0.05264    0.08506 =
         0.02757    0.01285    0.01492    0.05444
AFIX 137
H6A   2    1.084604    0.592399    0.410857    11.00000   -1.50000
H6B   2    1.270598    0.641658    0.472972    11.00000   -1.50000
H6C   2    1.196790    0.764960    0.424598    11.00000   -1.50000
AFIX   0
C7    1    0.996952    0.867181    0.821885    11.00000    0.01904    0.03142 =
         0.02015    0.00562    0.00531    0.01348
C8    1    0.605504    0.847394    0.245878    11.00000    0.01800    0.02257 =
         0.01780    0.00502    0.00217    0.00875
C9    1    0.592795    0.829556    0.100177    11.00000    0.01904    0.03090 =
         0.01899    0.00974    0.00472    0.01284
AFIX  23
H9A   2    0.614118    0.732518    0.062653    11.00000   -1.20000
H9B   2    0.675620    0.918187    0.089592    11.00000   -1.20000
AFIX   0
C10   1    0.289993    0.618491   -0.024043    11.00000    0.02642    0.02663 =
         0.01968    0.00453    0.00255    0.00940
AFIX  23
H10A  2    0.184483    0.598283   -0.081371    11.00000   -1.20000
H10B  2    0.343528    0.553326   -0.071167    11.00000   -1.20000
AFIX   0
C11   1    0.270235    0.572425    0.099238    11.00000    0.02233    0.02487 =
         0.02349    0.00533    0.00430    0.00869
C12   1    0.386958    0.484167    0.270940    11.00000    0.03599    0.04309 =
         0.02686    0.01835    0.01506    0.01976
AFIX  23
H12A  2    0.284288    0.407717    0.266656    11.00000   -1.20000
H12B  2    0.403318    0.580808    0.339148    11.00000   -1.20000
AFIX   0
C13   1    0.518040    0.418581    0.304129    11.00000    0.03912    0.03962 =
         0.03008    0.01612    0.01004    0.01979
AFIX 137
H13A  2    0.504734    0.326879    0.233441    11.00000   -1.50000
H13B  2    0.515203    0.388115    0.385732    11.00000   -1.50000
H13C  2    0.619865    0.497878    0.314908    11.00000   -1.50000
AFIX   0
O4    4    0.919655    0.727677    0.126408    11.00000    0.02585    0.03764 =
         0.03010    0.01164    0.01135    0.01712
AFIX   3
H4B   2    0.949834    0.772822    0.070883    11.00000   -1.20000
H4C   2    0.992201    0.690267    0.146335    11.00000   -1.20000
AFIX   0
HKLF 4
REM  21-A (SKM-062) in P-1
REM R1 =  0.0370 for    3773 Fo > 4sig(Fo)  and  0.0420 for all    4292 data
REM    210 parameters refined using      0 restraints
END
WGHT      0.0516      0.3032
REM Highest difference peak  0.443,  deepest hole -0.373,  1-sigma level  0.083
Q1    1   0.4967  0.8186  0.0558  11.00000  0.05    0.44
Q2    1   0.2812  0.5955  0.0390  11.00000  0.05    0.43
Q3    1   1.3157  0.7532  0.4879  11.00000  0.05    0.36
Q4    1   0.9600  0.8324  0.6386  11.00000  0.05    0.34
Q5    1   0.8672  0.8927  0.6798  11.00000  0.05    0.33
;
