# Supplementary material for: Ethyl 2-[({[4-amino-5-cyano-6-(methyl­sulfan­yl)pyridin-2-yl]carbamo­yl}meth­yl)sulfan­yl]acetate monohydrate
Source: Acta Crystallogr Sect E Struct Rep Online. 2014 Jun 4;70(Pt 7):o745–6. doi: 10.1107/S1600536814012495 (PMC4120541; doi:10.1107/S1600536814012495)
Supplement: Supplementary file 2 [file e-70-0o745-Isup2.hkl]

#
# h,k,l, Fc-squared, Fo-squared, sigma(Fo-squared), status flag
#
data_I
_shelx_title ' 21-A (SKM-062) in P-1'
_shelx_refln_list_code          4
_shelx_F_calc_maximum      178.09
_exptl_crystal_F_000       376.00
_reflns_d_resolution_high  0.7278

loop_
 _space_group_symop_operation_xyz
 'x, y, z'
 '-x, -y, -z'

_cell_length_a     9.0806
_cell_length_b     9.2444
_cell_length_c    10.7856
_cell_angle_alpha 101.843
_cell_angle_beta  100.175
_cell_angle_gamma 105.948

_shelx_F_squared_multiplier     1.000

loop_
 _refln_index_h
 _refln_index_k
 _refln_index_l
 _refln_F_squared_calc
 _refln_F_squared_meas
 _refln_F_squared_sigma
 _refln_observed_status
   1   0   0          9.10         13.88         0.44 o
   2   0   0          0.09          0.85         0.26 o
   3   0   0         51.06         50.41         2.26 o
   4   0   0         70.32         60.77         1.64 o
   5   0   0        396.74        411.07        14.53 o
   6   0   0        251.39        245.04         5.25 o
   7   0   0         90.07         85.71         2.75 o
   8   0   0         95.14         98.39         3.11 o
   9   0   0        792.84        784.90        14.84 o
  10   0   0        171.48        158.84         4.57 o
  11   0   0          1.25          1.20         1.14 o
 -11   1   0          1.27         -0.07         1.15 o
 -10   1   0          2.69          2.94         1.12 o
  -9   1   0         16.50         13.77         1.00 o
  -8   1   0        548.77        530.78        10.23 o
  -7   1   0        100.16        114.00         3.05 o
  -6   1   0         10.34         11.22         0.70 o
  -5   1   0       1488.20       1698.47        23.72 o
  -4   1   0       4190.11       4838.26        80.55 o
  -3   1   0         64.75         78.81         2.03 o
  -2   1   0         96.50        118.18         1.88 o
  -1   1   0        216.60        212.41         3.97 o
   0   1   0        831.50        921.06        16.24 o
   1   1   0        607.02        609.15         9.02 o
   2   1   0         81.91         90.17         2.00 o
   3   1   0        161.83        191.37         5.46 o
   4   1   0         77.69         65.60         1.89 o
   5   1   0        696.05        709.39        13.94 o
   6   1   0        445.12        477.42        12.35 o
   7   1   0          4.16          3.80         0.78 o
   8   1   0        359.21        363.29         7.97 o
   9   1   0         44.18         41.57         2.14 o
  10   1   0         76.76         72.65         4.25 o
  11   1   0         29.16         26.02         2.41 o
 -11   2   0        130.73        132.21         6.99 o
 -10   2   0        138.57        126.71         7.67 o
  -9   2   0         20.19         27.25         2.25 o
  -8   2   0         18.97         21.92         1.61 o
  -7   2   0         11.38         11.47         1.18 o
  -6   2   0         32.78         31.93         1.60 o
  -5   2   0         23.84         44.97         1.48 o
  -4   2   0        231.13        245.23         5.28 o
  -3   2   0        144.35        163.27         2.37 o
  -2   2   0        138.53        126.23         2.16 o
  -1   2   0        743.60        771.03        12.39 o
   0   2   0       1504.16       1626.28        24.24 o
   1   2   0      14307.50      13459.25       227.94 o
   2   2   0       1310.00       1532.88        20.72 o
   3   2   0       1351.91       1369.08        19.23 o
   4   2   0        395.56        411.69         7.05 o
   5   2   0        106.58        102.02         3.23 o
   6   2   0        104.16         89.88         4.00 o
   7   2   0        113.19        113.67         3.93 o
   8   2   0         16.39         20.37         2.71 o
   9   2   0          2.56          0.83         0.71 o
  10   2   0         42.55         38.38         2.27 o
 -11   3   0         64.47         64.44         4.59 o
 -10   3   0        156.88        155.12         7.12 o
  -9   3   0        384.53        405.31        11.42 o
  -8   3   0          2.12          1.95         0.90 o
  -7   3   0          0.56          0.25         0.36 o
  -6   3   0        354.01        363.09         7.42 o
  -5   3   0       3217.54       3322.21        52.48 o
  -4   3   0        126.52        146.28         2.99 o
  -3   3   0       1848.08       2158.06        26.82 o
  -2   3   0       1846.29       2185.50        32.70 o
  -1   3   0        962.97       1013.92        17.52 o
   0   3   0       6733.77       7649.91       108.60 o
   1   3   0        372.99        383.08         5.75 o
   2   3   0        756.91        796.21        12.24 o
   3   3   0         87.11         99.93         2.16 o
   4   3   0        806.86        782.84        13.74 o
   5   3   0        206.04        199.59         5.32 o
   6   3   0        330.65        315.98         8.38 o
   7   3   0          4.75          4.34         1.00 o
   8   3   0         67.83         83.06         3.24 o
   9   3   0         29.46         30.04         2.16 o
  10   3   0        193.73        207.21        15.42 o
 -11   4   0          5.12          5.43         1.67 o
 -10   4   0        393.90        392.48        13.72 o
  -9   4   0         11.47         13.11         3.01 o
  -8   4   0        212.64        191.64         7.39 o
  -7   4   0          0.50         -0.07         0.45 o
  -6   4   0          9.55          6.46         0.91 o
  -5   4   0          6.79          4.10         0.49 o
  -4   4   0       2438.15       2676.47        38.79 o
  -3   4   0          0.53         -0.14         0.14 o
  -2   4   0       1021.56       1096.97        20.99 o
  -1   4   0        792.29        772.08        14.48 o
   0   4   0        258.06        311.71         4.90 o
   1   4   0          0.26          0.77         0.33 o
   2   4   0         89.98         86.19         2.02 o
   3   4   0         44.41         28.54         1.14 o
   4   4   0        181.51        174.63         6.62 o
   5   4   0          1.22          2.37         0.75 o
   6   4   0          4.37          6.48         1.22 o
   7   4   0         29.78         32.66         2.21 o
   8   4   0          6.12          7.83         2.41 o
   9   4   0         16.07         10.43         2.18 o
 -11   5   0          7.06          3.36         1.81 o
 -10   5   0         21.19         16.88         2.32 o
  -9   5   0        298.78        297.47        10.59 o
  -8   5   0         54.21         64.98         4.94 o
  -7   5   0        114.77        102.74         3.81 o
  -6   5   0         15.18         17.80         1.40 o
  -5   5   0        515.46        458.37        11.12 o
  -4   5   0        483.70        496.25         9.80 o
  -3   5   0         59.33         69.32         2.33 o
  -2   5   0        435.90        409.33         8.35 o
  -1   5   0        328.40        354.35         7.92 o
   0   5   0        150.82        141.33         2.82 o
   1   5   0         34.07         38.47         1.31 o
   2   5   0          7.01          9.52         0.81 o
   3   5   0          0.01         -0.17         0.35 o
   4   5   0         36.68         31.08         2.25 o
   5   5   0          5.39          7.30         1.78 o
   6   5   0         89.34         79.02         8.92 o
   7   5   0         84.40         89.46         5.50 o
   8   5   0          0.95          0.61         2.17 o
 -11   6   0         85.29        100.86         8.31 o
 -10   6   0        450.42        453.48        15.29 o
  -9   6   0         77.27         74.67         6.87 o
  -8   6   0         54.46         53.58         4.58 o
  -7   6   0          0.08         -0.48         0.52 o
  -6   6   0        790.50        769.75        17.85 o
  -5   6   0       1083.38       1035.88        23.11 o
  -4   6   0         13.72         14.24         0.75 o
  -3   6   0        578.62        580.89        11.58 o
  -2   6   0        439.31        453.74         9.61 o
  -1   6   0        478.76        454.97         8.48 o
   0   6   0         42.49         39.89         1.84 o
   1   6   0        360.10        366.51         6.71 o
   2   6   0          0.58          3.67         0.73 o
   3   6   0        380.65        375.81        10.31 o
   4   6   0         90.08         95.00         5.35 o
   5   6   0        279.31        292.00        11.43 o
   6   6   0        164.65        178.07         8.44 o
   7   6   0          1.26          0.77         1.27 o
   8   6   0          5.86          3.61         3.37 o
 -11   7   0        116.99        128.69         6.64 o
 -10   7   0          4.81          6.25         1.64 o
  -9   7   0         92.58        102.49         5.66 o
  -8   7   0         76.62         69.21         3.39 o
  -7   7   0        111.86        120.99         4.60 o
  -6   7   0         96.44         90.76         3.75 o
  -5   7   0         95.84         82.02         3.54 o
  -4   7   0         36.50         41.61         1.77 o
  -3   7   0        472.87        445.44         9.44 o
  -2   7   0        483.75        444.90         9.54 o
  -1   7   0        131.51        134.92         3.89 o
   0   7   0        214.06        225.35         5.79 o
   1   7   0          8.36         10.40         1.27 o
   2   7   0         92.51         97.10         4.16 o
   3   7   0         19.99         25.41         5.30 o
   4   7   0          0.68         -0.60         1.19 o
   5   7   0          0.01          0.00         1.19 o
   6   7   0          7.17         10.37         3.13 o
   7   7   0          7.48         16.63         4.10 o
 -11   8   0          6.82          5.06         3.13 o
 -10   8   0        142.10        136.04         8.19 o
  -9   8   0         44.39         51.87         3.79 o
  -8   8   0          4.46          5.16         1.15 o
  -7   8   0         55.04         55.89         4.26 o
  -6   8   0        379.50        378.95        14.52 o
  -5   8   0        123.90        118.19         4.61 o
  -4   8   0          3.95          2.67         0.75 o
  -3   8   0         23.53         17.94         1.96 o
  -2   8   0          0.12          0.46         0.52 o
  -1   8   0         38.24         38.95         2.33 o
   0   8   0          0.04         -0.09         0.51 o
   1   8   0        121.12        131.73         5.14 o
   2   8   0         10.40          7.99         1.95 o
   3   8   0          1.76          2.89         1.53 o
   4   8   0          1.79          1.69         2.17 o
   5   8   0         50.19         54.70         7.47 o
   6   8   0          5.26          9.95         2.65 o
 -10   9   0        142.27        156.90         7.52 o
  -9   9   0         15.59         13.45         2.03 o
  -8   9   0         22.54         22.80         2.19 o
  -7   9   0        179.09        153.02         6.77 o
  -6   9   0        231.27        221.75         8.85 o
  -5   9   0         80.51         76.09         3.96 o
  -4   9   0        150.19        151.31         9.03 o
  -3   9   0          3.72          1.71         0.78 o
  -2   9   0         47.45         46.92         2.72 o
  -1   9   0         63.68         71.62         3.52 o
   0   9   0        133.85        137.93         5.35 o
   1   9   0         51.34         59.76         4.26 o
   2   9   0         47.49         49.43         4.15 o
   3   9   0         21.99         20.57         7.11 o
   4   9   0         81.90         70.12         8.43 o
  -9  10   0          0.94          0.65         1.10 o
  -8  10   0         62.95         69.31         4.57 o
  -7  10   0        123.84        114.30         6.07 o
  -6  10   0         27.00         29.56         5.78 o
  -5  10   0         23.08         23.21         1.86 o
  -4  10   0         36.10         34.51         2.10 o
  -3  10   0        181.45        181.15         6.14 o
  -2  10   0         40.67         44.51         2.83 o
  -1  10   0          5.72          5.53         1.65 o
   0  10   0          3.32          2.29         1.45 o
   1  10   0          2.67          3.86         1.93 o
   2  10   0         25.84         23.62         4.10 o
   3  10   0         17.66         18.00         5.42 o
  -8  11   0         68.99         72.56         6.27 o
  -7  11   0         81.72         87.33         5.38 o
  -6  11   0        247.11        259.69        21.69 o
  -5  11   0         22.51         22.39         3.13 o
  -4  11   0         10.04          7.19         1.32 o
  -3  11   0          3.67          1.69         0.97 o
  -2  11   0          0.05          0.13         0.87 o
  -1  11   0          7.47          4.60         1.81 o
   0  11   0         27.40         27.58         3.05 o
   1  11   0         22.43         23.37         3.86 o
  -5  12   0        170.65        170.83        11.08 o
  -4  12   0          0.78          0.58         0.75 o
  -3  12   0        141.15        146.21         7.89 o
  -2  12   0         11.79          9.16         3.13 o
  -1  12   0         46.80         42.89         5.54 o
   1 -12   1         26.37         18.31         4.82 o
   2 -12   1         64.29         64.06         3.58 o
   3 -12   1         17.38         13.40         2.07 o
   4 -12   1         22.04         20.27         4.82 o
   5 -12   1         12.33         12.35         2.37 o
  -2 -11   1          1.20          7.23         3.37 o
  -1 -11   1         42.04         40.00         4.82 o
   0 -11   1         25.00         25.01         2.78 o
   1 -11   1         22.62         18.04         2.12 o
   2 -11   1          8.27          7.52         1.42 o
   3 -11   1         26.29         25.26         2.12 o
   4 -11   1         48.53         44.68         4.68 o
   5 -11   1         77.37         74.88         4.92 o
   6 -11   1        200.56        182.45         8.28 o
   7 -11   1         14.29         10.70         2.53 o
   8 -11   1         15.29         13.59         2.43 o
  -4 -10   1          0.83         -0.96         1.69 o
  -3 -10   1          0.15         -1.14         1.20 o
  -2 -10   1         42.94         57.59         5.78 o
  -1 -10   1          0.27          0.55         1.20 o
   0 -10   1         11.01         18.26         3.74 o
   1 -10   1          7.24          7.46         1.47 o
   2 -10   1        135.37        127.92         4.87 o
   3 -10   1          0.11         -0.27         0.69 o
   4 -10   1         48.53         47.83         2.16 o
   5 -10   1         81.39         78.90         4.69 o
   6 -10   1          5.50          5.05         1.42 o
   7 -10   1          7.36          4.24         1.42 o
   8 -10   1          2.02          1.49         0.98 o
   9 -10   1        108.62        109.14         5.73 o
  -5  -9   1          7.98          3.86         2.41 o
  -4  -9   1         37.01         35.66         6.02 o
  -3  -9   1         34.27         30.92         3.47 o
  -2  -9   1         42.28         39.92         3.66 o
  -1  -9   1        120.86        114.10         4.88 o
   0  -9   1         30.74         34.23         3.63 o
   1  -9   1        329.50        325.59         9.20 o
   2  -9   1        107.58        113.77         4.30 o
   3  -9   1          0.33          0.56         0.63 o
   4  -9   1          0.06         -0.07         0.37 o
   5  -9   1         97.53         91.82         4.86 o
   6  -9   1        106.10        100.60         5.15 o
   7  -9   1         58.53         49.60         3.47 o
   8  -9   1         83.26         83.58         4.69 o
   9  -9   1         26.83         22.34         3.13 o
  10  -9   1        419.55        458.65        19.64 o
  -6  -8   1         49.57         39.04         6.02 o
  -5  -8   1         47.42         55.42         7.23 o
  -4  -8   1         43.56         51.81         6.51 o
  -3  -8   1          1.52          2.47         1.61 o
  -2  -8   1         20.22         26.39         3.95 o
  -1  -8   1         75.37         80.22         3.24 o
   0  -8   1         81.75         82.07         3.16 o
   1  -8   1        160.15        157.91         5.15 o
   2  -8   1        355.00        351.56         9.19 o
   3  -8   1        142.69        133.63         4.27 o
   4  -8   1        445.01        416.27        13.28 o
   5  -8   1        496.22        457.33        14.38 o
   6  -8   1          1.74          2.16         0.77 o
   7  -8   1         12.88         13.62         1.60 o
   8  -8   1          1.40          1.50         0.81 o
   9  -8   1        249.71        263.64        10.06 o
  10  -8   1         21.11         23.15         2.48 o
  11  -8   1         59.82         67.47         8.19 o
  -7  -7   1         12.90          8.15         2.18 o
  -6  -7   1          0.04         -0.48         2.05 o
  -5  -7   1         19.08         28.06         3.49 o
  -4  -7   1          5.80          3.94         1.61 o
  -3  -7   1        118.29        128.72         6.51 o
  -2  -7   1         68.00         73.03         2.99 o
  -1  -7   1        102.70         98.67         3.43 o
   0  -7   1          0.20          0.23         0.63 o
   1  -7   1          8.21          8.34         1.03 o
   2  -7   1         70.66         70.37         2.43 o
   3  -7   1          0.82          0.49         0.42 o
   4  -7   1        249.29        238.80         6.90 o
   5  -7   1         17.12         18.30         1.52 o
   6  -7   1         25.31         32.69         2.41 o
   7  -7   1          0.44          0.29         0.56 o
   8  -7   1        163.42        166.66         5.72 o
   9  -7   1          4.04          3.24         1.10 o
  10  -7   1          0.05         -0.84         0.84 o
  11  -7   1        304.67        351.11        18.30 o
  -8  -6   1         20.33         24.59         5.54 o
  -7  -6   1         18.37         17.30         3.12 o
  -6  -6   1         47.63         42.37         3.94 o
  -5  -6   1         18.45         17.46         3.98 o
  -4  -6   1         27.89         32.33         2.45 o
  -3  -6   1        214.96        191.69         6.33 o
  -2  -6   1        148.35        148.95         4.17 o
  -1  -6   1        476.92        514.48        15.34 o
   0  -6   1        315.63        298.69         7.20 o
   1  -6   1       1141.21       1147.85        24.49 o
   2  -6   1          7.06          3.41         0.53 o
   3  -6   1        804.16        867.79        15.87 o
   4  -6   1        289.49        293.29         7.72 o
   5  -6   1        370.53        383.25         9.76 o
   6  -6   1          0.24          0.65         0.72 o
   7  -6   1        115.25         89.24         3.56 o
   8  -6   1         63.35         58.97         3.43 o
   9  -6   1        268.41        276.53        10.06 o
  10  -6   1         71.04         85.46         4.81 o
  11  -6   1        128.33        146.90         7.04 o
  -8  -5   1          7.01          4.21         1.61 o
  -7  -5   1        214.75        218.63         9.66 o
  -6  -5   1         56.22         50.88         3.94 o
  -5  -5   1         39.16         37.27         3.37 o
  -4  -5   1          0.11          1.58         0.81 o
  -3  -5   1        631.90        649.40        10.76 o
  -2  -5   1        337.73        347.96         5.77 o
  -1  -5   1       2428.27       2753.36        37.15 o
   0  -5   1        620.83        671.43        10.60 o
   1  -5   1        556.02        579.72        10.06 o
   2  -5   1       1547.07       1717.90        25.21 o
   3  -5   1        164.06        201.51         7.26 o
   4  -5   1        242.72        224.21         6.11 o
   5  -5   1        260.51        255.46         8.11 o
   6  -5   1        121.90        116.05         3.82 o
   7  -5   1        256.88        256.25         7.13 o
   8  -5   1        224.20        237.45         9.52 o
   9  -5   1        559.73        529.77        25.54 o
  10  -5   1         12.47         13.63         2.08 o
  11  -5   1        114.19        116.06         5.97 o
  -9  -4   1         14.65         16.91         2.84 o
  -8  -4   1         12.56         12.61         2.54 o
  -7  -4   1         23.27         24.31         2.84 o
  -6  -4   1        128.47        130.26         4.53 o
  -5  -4   1         44.58         40.70         2.09 o
  -4  -4   1         37.43         33.05         1.70 o
  -3  -4   1        376.91        413.74         6.56 o
  -2  -4   1       3439.02       3783.98        50.55 o
  -1  -4   1       2145.37       2326.15        31.37 o
   0  -4   1        103.12         89.12         1.99 o
   1  -4   1        237.23        237.34         5.98 o
   2  -4   1        142.57        153.90         2.54 o
   3  -4   1        279.62        280.47         5.11 o
   4  -4   1         20.91         36.45         1.25 o
   5  -4   1         22.51         13.06         1.08 o
   6  -4   1        336.47        353.12        11.14 o
   7  -4   1         68.54         64.43         2.86 o
   8  -4   1        242.65        293.03         8.54 o
   9  -4   1        136.27        118.36         5.57 o
  10  -4   1         17.71         19.74         2.29 o
  11  -4   1         14.16         21.38         2.63 o
 -10  -3   1         16.63         25.77         5.66 o
  -9  -3   1        148.02        159.93         4.99 o
  -8  -3   1          0.43          2.46         0.76 o
  -7  -3   1        230.15        244.10         8.03 o
  -6  -3   1        176.72        196.17         5.49 o
  -5  -3   1        382.94        375.89         8.50 o
  -4  -3   1        765.87        762.49        11.27 o
  -3  -3   1        145.23        150.87         2.86 o
  -2  -3   1         40.26         16.92         0.82 o
  -1  -3   1       7505.34       8401.34       110.43 o
   0  -3   1        158.77        146.41         2.93 o
   1  -3   1        499.30        511.38         7.76 o
   2  -3   1        725.76        796.27        13.33 o
   3  -3   1       2509.81       2879.53        41.35 o
   4  -3   1       3037.10       3303.11        48.44 o
   5  -3   1       1380.22       1481.27        21.99 o
   6  -3   1          1.34          1.27         0.39 o
   7  -3   1        858.32        809.62        16.29 o
   8  -3   1        473.85        454.04        10.57 o
   9  -3   1        128.86        128.86         5.20 o
  10  -3   1         96.26         93.08         5.18 o
  11  -3   1        433.18        427.40        12.87 o
 -11  -2   1         84.23         82.57         4.26 o
 -10  -2   1        150.15        168.28         5.19 o
  -9  -2   1          0.97          0.12         0.81 o
  -8  -2   1         21.82         19.90         1.55 o
  -7  -2   1         57.50         54.30         2.34 o
  -6  -2   1        659.52        675.37        12.46 o
  -5  -2   1        118.71        119.55         4.48 o
  -4  -2   1         93.13         95.06         2.02 o
  -3  -2   1        654.95        694.97         9.91 o
  -2  -2   1        209.94        174.79         3.14 o
  -1  -2   1      31715.90      21211.98       481.67 o
   0  -2   1        719.31        805.96        14.52 o
   1  -2   1         36.57         45.00         1.11 o
   2  -2   1       2634.85       3052.46        62.74 o
   3  -2   1       1277.42       1238.40        23.11 o
   4  -2   1         50.97         48.56         1.23 o
   5  -2   1         10.73         18.19         0.78 o
   6  -2   1         22.64         13.28         1.19 o
   7  -2   1        638.07        660.46        13.80 o
   8  -2   1        369.49        362.34         8.87 o
   9  -2   1         34.60         26.74         1.97 o
  10  -2   1         31.36         33.30         2.71 o
  11  -2   1        157.42        154.77         6.57 o
 -11  -1   1          4.14          2.70         0.90 o
 -10  -1   1          6.23          4.46         1.00 o
  -9  -1   1          7.78          7.07         1.20 o
  -8  -1   1          8.24          8.21         1.07 o
  -7  -1   1         37.85         31.70         1.66 o
  -6  -1   1        267.46        291.17         6.19 o
  -5  -1   1       1717.89       1906.42        35.44 o
  -4  -1   1         76.31         85.34         2.20 o
  -3  -1   1        292.07        284.92         4.37 o
  -2  -1   1       1128.77       1272.24        17.12 o
  -1  -1   1       1286.89       1463.14        18.22 o
   0  -1   1       1087.24       1200.39        21.08 o
   1  -1   1        344.27        373.73         8.07 o
   2  -1   1       2606.83       2779.88        39.68 o
   3  -1   1        284.23        328.69         5.70 o
   4  -1   1       1080.68       1236.85        28.14 o
   5  -1   1        560.88        630.10        10.27 o
   6  -1   1         64.91         67.52         3.16 o
   7  -1   1        249.36        243.44         6.35 o
   8  -1   1          8.81          7.78         1.23 o
   9  -1   1        278.40        263.59         7.48 o
  10  -1   1         59.70         69.68         3.53 o
  11  -1   1        150.94        158.22         6.77 o
 -11   0   1         11.60         10.81         1.92 o
 -10   0   1         51.79         60.51         2.97 o
  -9   0   1        158.01        152.89         4.38 o
  -8   0   1          0.01          0.86         0.54 o
  -7   0   1         13.43         14.74         1.16 o
  -6   0   1        107.38         97.45         2.97 o
  -5   0   1        310.54        322.49         5.62 o
  -4   0   1        351.60        389.38         6.34 o
  -3   0   1        631.45        675.43        10.22 o
  -2   0   1         78.40         79.98         1.61 o
  -1   0   1       1167.42       1242.85        20.43 o
   0   0   1         41.15         39.50         1.13 o
   1   0   1       2838.36       3094.04        45.90 o
   2   0   1       1254.46       1316.04        28.33 o
   3   0   1       3621.00       3896.02        63.84 o
   4   0   1        416.23        464.75        17.51 o
   5   0   1        300.79        290.92         7.91 o
   6   0   1       1184.91       1103.30        20.92 o
   7   0   1         86.54         79.34         2.75 o
   8   0   1          5.39          3.04         0.80 o
   9   0   1         18.25         19.50         1.27 o
  10   0   1         82.35         79.90         3.94 o
  11   0   1         51.90         59.72         4.45 o
 -11   1   1        231.57        223.08        12.17 o
 -10   1   1        104.56        111.70         4.76 o
  -9   1   1         35.20         36.61         2.00 o
  -8   1   1        204.64        193.65         4.74 o
  -7   1   1         35.74         32.48         1.54 o
  -6   1   1       1595.36       1576.15        28.35 o
  -5   1   1         24.13         30.28         1.13 o
  -4   1   1        117.85        143.15         3.29 o
  -3   1   1        401.52        468.81         9.88 o
  -2   1   1       6248.16       6407.44       126.73 o
  -1   1   1       5828.56       5770.01       100.14 o
   0   1   1        239.02        259.64         3.86 o
   1   1   1          2.65          1.81         0.26 o
   2   1   1        427.93        412.02         7.10 o
   3   1   1        447.99        425.48         8.82 o
   4   1   1        127.52        144.99         3.70 o
   5   1   1        389.88        389.27         8.37 o
   6   1   1          0.03         -0.11         0.44 o
   7   1   1        299.70        308.64         7.44 o
   8   1   1        100.47        102.10         3.65 o
   9   1   1         87.67         81.07         3.01 o
  10   1   1          0.89          1.33         0.59 o
  11   1   1          1.12          3.61         2.17 o
 -12   2   1          2.13          1.69         1.93 o
 -11   2   1         92.81         98.24         9.64 o
 -10   2   1        199.32        195.61         8.51 o
  -9   2   1          7.90          6.29         0.97 o
  -8   2   1        579.21        544.89        14.53 o
  -7   2   1         43.65         42.95         1.62 o
  -6   2   1         31.45         21.91         0.90 o
  -5   2   1       1444.73       1588.02        26.61 o
  -4   2   1          0.18          0.07         0.25 o
  -3   2   1       2692.49       2727.77        39.09 o
  -2   2   1        426.71        416.48         7.95 o
  -1   2   1        136.44        116.84         3.67 o
   0   2   1        465.31        483.16         8.12 o
   1   2   1       3264.87       3495.57        46.32 o
   2   2   1         81.86         52.03         1.27 o
   3   2   1        126.38        101.60         2.25 o
   4   2   1         11.99          8.85         0.97 o
   5   2   1         13.40         13.33         1.24 o
   6   2   1        451.48        444.08         9.90 o
   7   2   1         26.51         27.01         1.80 o
   8   2   1          1.17          0.16         0.72 o
   9   2   1         74.29         78.23         4.67 o
  10   2   1          2.22          2.12         0.84 o
 -12   3   1          2.48          2.65         1.69 o
 -11   3   1         45.66         41.30         3.74 o
 -10   3   1         35.64         35.64         3.21 o
  -9   3   1          0.07          1.10         0.93 o
  -8   3   1         25.22         32.52         3.25 o
  -7   3   1         11.40         17.39         0.98 o
  -6   3   1        926.49        946.14        16.89 o
  -5   3   1         41.65         39.80         1.36 o
  -4   3   1         63.82         57.20         1.71 o
  -3   3   1       1796.70       1996.40        34.61 o
  -2   3   1       2132.54       2288.64        40.63 o
  -1   3   1         58.28         77.56         2.16 o
   0   3   1        234.11        242.61         4.21 o
   1   3   1       1840.91       2002.18        32.05 o
   2   3   1          6.62          4.53         0.50 o
   3   3   1         87.08         89.53         2.21 o
   4   3   1        142.13        153.73         4.83 o
   5   3   1        678.84        646.78        13.46 o
   6   3   1        211.96        195.20         5.54 o
   7   3   1         18.35         19.35         1.68 o
   8   3   1         27.34         32.67         2.71 o
   9   3   1          3.89          0.99         0.82 o
  10   3   1         85.12         97.15         5.14 o
 -12   4   1         14.44         14.06         3.74 o
 -11   4   1        277.36        291.65        25.66 o
 -10   4   1          7.18          6.37         1.68 o
  -9   4   1         52.00         51.45         3.61 o
  -8   4   1         87.98         81.79         4.32 o
  -7   4   1       1898.95       1918.59        40.74 o
  -6   4   1        453.09        443.34         9.16 o
  -5   4   1          0.34          0.48         0.27 o
  -4   4   1         44.37         46.63         1.43 o
  -3   4   1        484.53        471.40        10.16 o
  -2   4   1        113.42         95.39         3.64 o
  -1   4   1        442.96        442.53         6.63 o
   0   4   1       1034.29       1151.04        16.02 o
   1   4   1       1001.37       1040.22        15.93 o
   2   4   1       2215.14       2324.30        34.22 o
   3   4   1         85.19         85.59         2.82 o
   4   4   1        178.64        171.63         4.85 o
   5   4   1        251.48        271.54         6.95 o
   6   4   1         34.51         31.89         2.04 o
   7   4   1          3.72          1.33         1.01 o
   8   4   1         69.86         69.34        10.41 o
   9   4   1         39.52         42.76         4.28 o
 -11   5   1         17.01         22.71         6.02 o
 -10   5   1        138.34        133.40         6.51 o
  -9   5   1          0.65          0.99         0.93 o
  -8   5   1          1.92          3.19         1.10 o
  -7   5   1        178.02        200.77         7.03 o
  -6   5   1        278.43        265.81         9.53 o
  -5   5   1         38.67         35.54         1.21 o
  -4   5   1          3.59          2.54         0.48 o
  -3   5   1        378.62        359.38         6.03 o
  -2   5   1        193.69        192.19         4.92 o
  -1   5   1         41.06         45.77         1.35 o
   0   5   1          1.24          1.86         0.40 o
   1   5   1        196.51        189.28         4.35 o
   2   5   1        279.03        288.95         5.57 o
   3   5   1          2.33          1.46         0.55 o
   4   5   1          5.51          3.25         0.83 o
   5   5   1          2.20          1.61         0.95 o
   6   5   1          3.18          4.99         1.73 o
   7   5   1          7.22          5.83         1.85 o
   8   5   1         51.45         52.12         4.05 o
 -11   6   1        268.28        267.13        10.99 o
 -10   6   1         21.18         23.42         5.78 o
  -9   6   1         63.77         59.77         6.14 o
  -8   6   1          4.12          3.05         0.89 o
  -7   6   1        459.65        464.37        11.97 o
  -6   6   1        111.20         99.25         2.32 o
  -5   6   1        117.96        112.27         3.27 o
  -4   6   1        393.98        364.09         7.97 o
  -3   6   1         86.93         80.11         3.02 o
  -2   6   1        109.59        108.40         4.09 o
  -1   6   1        123.35        141.55         4.11 o
   0   6   1        137.44        140.98         4.00 o
   1   6   1          2.43          2.44         0.68 o
   2   6   1         31.02         31.83         1.72 o
   3   6   1          2.35          2.08         1.19 o
   4   6   1        213.79        214.68         8.95 o
   5   6   1        120.23        120.78         7.34 o
   6   6   1          5.81          6.75         2.04 o
   7   6   1          8.06          7.99         4.82 o
 -11   7   1         30.29         38.39         3.57 o
 -10   7   1        105.68        114.38         6.15 o
  -9   7   1         62.31         59.69         8.43 o
  -8   7   1        105.41        101.47         4.40 o
  -7   7   1        453.18        436.72        11.69 o
  -6   7   1        330.95        314.17         9.50 o
  -5   7   1        250.95        240.71         5.92 o
  -4   7   1        155.00        146.63         5.10 o
  -3   7   1        547.25        526.69        13.19 o
  -2   7   1         63.16         60.24         3.97 o
  -1   7   1          0.54          0.82         0.47 o
   0   7   1        321.68        326.48         7.76 o
   1   7   1        286.57        300.02         8.66 o
   2   7   1         71.10         71.27         3.90 o
   3   7   1        347.16        349.36        13.49 o
   4   7   1        151.51        162.32         7.86 o
   5   7   1          0.82          0.93         1.33 o
   6   7   1         20.26         19.79         3.39 o
 -11   8   1        150.07        155.40        13.25 o
 -10   8   1          0.27          0.60         1.08 o
  -9   8   1         57.17         59.45         3.65 o
  -8   8   1        291.57        283.77         8.87 o
  -7   8   1        514.12        476.14        15.12 o
  -6   8   1          0.26          0.39         0.40 o
  -5   8   1        124.37        123.29         5.63 o
  -4   8   1        465.53        441.86        10.28 o
  -3   8   1        132.75        127.88         4.57 o
  -2   8   1         63.74         69.67         3.21 o
  -1   8   1         69.27         71.83         3.86 o
   0   8   1          7.39          3.47         1.02 o
   1   8   1         94.95        110.62         4.67 o
   2   8   1          2.32         -0.54         1.10 o
   3   8   1          1.32          1.69         2.41 o
   4   8   1          0.19         -1.69         1.69 o
   5   8   1          1.02          4.07         1.85 o
 -10   9   1          0.20         -0.48         1.45 o
  -9   9   1        242.87        249.30         8.49 o
  -8   9   1        261.55        278.37         9.09 o
  -7   9   1        390.92        386.91        15.89 o
  -6   9   1         32.94         32.01         2.55 o
  -5   9   1          0.80          1.33         0.58 o
  -4   9   1         23.54         25.89         1.92 o
  -3   9   1         12.41         11.87         1.66 o
  -2   9   1         10.99          8.81         2.19 o
  -1   9   1        162.01        167.69         5.91 o
   0   9   1        210.37        226.36         9.16 o
   1   9   1        111.49        105.51         5.86 o
   2   9   1          8.68          7.23         2.04 o
   3   9   1         17.98         14.46         4.34 o
   4   9   1         26.23         21.21         5.30 o
  -9  10   1         16.84         17.22         2.89 o
  -8  10   1        125.24        124.08         8.78 o
  -7  10   1          6.13          5.78         1.73 o
  -6  10   1        397.17        390.45        13.99 o
  -5  10   1          8.57          6.57         1.52 o
  -4  10   1        490.63        481.03        12.63 o
  -3  10   1         70.82         66.34         3.39 o
  -2  10   1        265.29        248.04         7.94 o
  -1  10   1         45.19         45.20         3.64 o
   0  10   1         14.15         15.54         2.81 o
   1  10   1         73.45         88.68         7.47 o
   2  10   1         12.09         11.81         2.89 o
  -8  11   1        115.52        117.10         7.87 o
  -7  11   1         16.04         11.22         3.49 o
  -6  11   1          6.51          1.64         1.45 o
  -5  11   1          3.81          3.92         1.13 o
  -4  11   1        237.48        235.43        10.28 o
  -3  11   1         90.66         91.19         4.31 o
  -2  11   1          7.91          7.32         3.01 o
  -1  11   1         81.66         87.28         5.49 o
   0  11   1          0.69         -0.48         1.45 o
   1  11   1          3.32          1.45         1.93 o
  -5  12   1          8.47          6.89         1.16 o
  -4  12   1          0.01          1.20         1.69 o
   0 -12   2          3.33          8.19         2.65 o
   1 -12   2        101.10        117.02         7.72 o
   2 -12   2          0.32         -0.32         0.77 o
   3 -12   2          0.00         -0.57         0.57 o
   4 -12   2          0.56          0.62         1.57 o
   5 -12   2         30.47         29.13         4.46 o
  -2 -11   2         14.24         14.22         3.37 o
  -1 -11   2         38.98         37.59         4.58 o
   0 -11   2        153.22        169.91         7.70 o
   1 -11   2         13.60         13.40         2.35 o
   2 -11   2          3.96          4.35         1.30 o
   3 -11   2          7.62          6.49         1.47 o
   4 -11   2         43.70         43.57         8.68 o
   5 -11   2         12.68         12.35         2.37 o
   6 -11   2          1.70          2.61         1.33 o
   7 -11   2         33.20         33.77         4.82 o
   8 -11   2         10.71          8.35         1.82 o
  -4 -10   2          0.52          1.73         1.44 o
  -3 -10   2         10.36          7.63         4.70 o
  -2 -10   2        107.90        100.43         5.96 o
  -1 -10   2         28.06         35.51         3.24 o
   0 -10   2         90.92         93.11         4.26 o
   1 -10   2        116.75        117.79         4.67 o
   2 -10   2         20.37         20.61         2.07 o
   3 -10   2        101.17         98.36         3.61 o
   4 -10   2        325.44        313.98        15.90 o
   5 -10   2          0.03         -0.75         0.75 o
   6 -10   2         45.76         39.56         3.24 o
   7 -10   2          1.59          2.06         1.10 o
   8 -10   2        219.56        207.74         8.51 o
   9 -10   2         11.38         12.05         2.41 o
  -5  -9   2          2.76          0.72         1.93 o
  -4  -9   2        223.97        217.99         9.91 o
  -3  -9   2         39.46         39.00         9.04 o
  -2  -9   2          0.09          0.48         1.27 o
  -1  -9   2         30.67         28.04         2.19 o
   0  -9   2          5.81          6.68         1.18 o
   1  -9   2         77.38         74.90         3.41 o
   2  -9   2         26.55         26.69         1.88 o
   3  -9   2          2.47          0.97         0.63 o
   4  -9   2         12.56         12.25         2.02 o
   5  -9   2        120.10        114.68         8.78 o
   6  -9   2         56.53         50.17         3.42 o
   7  -9   2         21.63         32.65         4.82 o
   8  -9   2         19.91         22.08         3.37 o
   9  -9   2         32.89         30.60         3.37 o
  10  -9   2         73.75         79.76         5.54 o
  -6  -8   2         27.52         30.84         5.78 o
  -5  -8   2         11.31          9.64         3.86 o
  -4  -8   2         87.35         76.21         6.14 o
  -3  -8   2         82.96         74.56         6.14 o
  -2  -8   2        294.86        306.59        11.55 o
  -1  -8   2        100.58        108.49         3.80 o
   0  -8   2        264.76        251.03         6.44 o
   1  -8   2         13.66         16.69         1.41 o
   2  -8   2        139.73        133.58         4.37 o
   3  -8   2         18.49         18.61         1.04 o
   4  -8   2        488.81        442.70        13.79 o
   5  -8   2          3.13          2.37         1.81 o
   6  -8   2         88.58         68.23         3.61 o
   7  -8   2         36.04         30.65         2.04 o
   8  -8   2        356.66        387.00        10.69 o
   9  -8   2         20.77         27.60         3.49 o
  10  -8   2         86.14         94.11         5.07 o
  11  -8   2         54.17         55.42         7.23 o
  -7  -7   2         27.27         27.10         3.52 o
  -6  -7   2          0.17          1.20         1.93 o
  -5  -7   2          0.50         -0.48         2.17 o
  -4  -7   2        168.59        192.29         8.47 o
  -3  -7   2        286.30        274.24        11.81 o
  -2  -7   2        710.40        754.80        15.44 o
  -1  -7   2        530.57        511.26        11.04 o
   0  -7   2          9.82          7.59         1.39 o
   1  -7   2         76.01         71.25         2.54 o
   2  -7   2        146.90        173.23         4.38 o
   3  -7   2         91.79         88.50         3.62 o
   4  -7   2        198.03        216.46         6.23 o
   5  -7   2         23.57         19.73         1.45 o
   6  -7   2        123.70        116.98         4.17 o
   7  -7   2        158.78        156.61         5.16 o
   8  -7   2        745.28        707.93        22.89 o
   9  -7   2         31.84         36.31         7.83 o
  10  -7   2        204.23        221.78        10.60 o
  11  -7   2         19.16         21.60         2.32 o
  -8  -6   2         25.20         30.01         3.36 o
  -7  -6   2         67.00         82.30         5.62 o
  -6  -6   2         15.71         16.52         2.84 o
  -5  -6   2         89.53        101.91         5.83 o
  -4  -6   2        134.67        132.13         5.12 o
  -3  -6   2        618.90        614.27        12.90 o
  -2  -6   2        354.54        324.38         7.55 o
  -1  -6   2          2.14          6.10         0.92 o
   0  -6   2        163.97        151.55         6.09 o
   1  -6   2         76.62         67.87         2.24 o
   2  -6   2        637.67        662.56        14.33 o
   3  -6   2         40.83         39.90         2.09 o
   4  -6   2        706.73        697.82        18.78 o
   5  -6   2         77.98         75.64         3.30 o
   6  -6   2        231.02        221.47         6.23 o
   7  -6   2        239.42        294.74         8.03 o
   8  -6   2          4.57          2.35         1.08 o
   9  -6   2         42.61         48.58         9.04 o
  10  -6   2         11.13          4.50         1.29 o
  11  -6   2        282.16        296.83        12.89 o
  -9  -5   2          0.40         -0.41         1.02 o
  -8  -5   2        118.32        110.00         6.43 o
  -7  -5   2          0.10         -0.09         1.20 o
  -6  -5   2        171.61        185.86         8.33 o
  -5  -5   2        153.95        165.65         7.45 o
  -4  -5   2         54.39         47.16         2.68 o
  -3  -5   2         84.97         95.27         2.81 o
  -2  -5   2       1801.95       1880.71        30.71 o
  -1  -5   2        289.10        264.88         4.78 o
   0  -5   2        363.18        350.87         5.92 o
   1  -5   2        883.33        963.95        14.48 o
   2  -5   2         14.56         16.56         0.52 o
   3  -5   2       3201.99       3397.38        53.59 o
   4  -5   2        302.94        318.58         8.32 o
   5  -5   2         38.61         21.93         0.85 o
   6  -5   2        356.56        315.64         7.34 o
   7  -5   2        280.49        264.88         6.51 o
   8  -5   2         97.02        106.98         4.14 o
   9  -5   2         81.57         64.64         3.28 o
  10  -5   2        688.00        708.01        21.47 o
  11  -5   2          2.34          1.08         1.45 o
  -9  -4   2          1.58          0.94         1.31 o
  -8  -4   2          1.98          3.19         1.38 o
  -7  -4   2         83.39         80.71         4.98 o
  -6  -4   2         53.53         60.92         3.69 o
  -5  -4   2         33.93         41.18         2.07 o
  -4  -4   2          0.01         -0.20         0.43 o
  -3  -4   2        131.33        107.03         2.35 o
  -2  -4   2       3751.54       4012.25        53.46 o
  -1  -4   2          6.48          4.97         0.44 o
   0  -4   2          0.17          4.08         0.61 o
   1  -4   2        445.08        483.16         7.49 o
   2  -4   2         14.80          5.57         0.61 o
   3  -4   2        156.33        174.90         3.48 o
   4  -4   2         23.64         19.71         1.04 o
   5  -4   2        386.28        374.50         5.87 o
   6  -4   2        401.18        383.56        10.05 o
   7  -4   2        399.53        378.74         8.56 o
   8  -4   2         52.03         38.53         2.27 o
   9  -4   2        119.48        136.36         5.23 o
  10  -4   2         33.55         28.94         2.37 o
  11  -4   2         28.04         29.41         3.01 o
 -10  -3   2          5.87          5.65         3.01 o
  -9  -3   2          0.01          1.22         1.10 o
  -8  -3   2         44.36         42.63         2.24 o
  -7  -3   2         36.19         34.64         1.95 o
  -6  -3   2        309.79        313.54         6.86 o
  -5  -3   2         23.64         19.38         1.12 o
  -4  -3   2         95.35         90.46         1.93 o
  -3  -3   2         29.29         42.57         1.26 o
  -2  -3   2        958.33       1020.70        14.19 o
  -1  -3   2        286.27        275.73         5.12 o
   0  -3   2         32.73         25.30         1.03 o
   1  -3   2        967.07       1018.79        12.81 o
   2  -3   2         64.57         59.29         1.86 o
   3  -3   2        373.31        397.87         8.13 o
   4  -3   2        755.14        843.51        14.42 o
   5  -3   2        620.61        616.60         9.77 o
   6  -3   2        638.31        667.16        15.78 o
   7  -3   2          1.17          0.78         0.53 o
   8  -3   2         64.31         57.42         2.59 o
   9  -3   2          1.29          2.28         0.98 o
  10  -3   2        169.93        164.72         7.19 o
  11  -3   2          1.31          1.21         0.87 o
 -11  -2   2         41.12         48.19         6.51 o
 -10  -2   2        138.63        144.81         5.54 o
  -9  -2   2         11.87         11.15         1.79 o
  -8  -2   2         40.94         39.33         2.09 o
  -7  -2   2        102.26        102.90         3.32 o
  -6  -2   2       1006.77        987.29        17.34 o
  -5  -2   2          3.66          5.25         0.67 o
  -4  -2   2        321.22        353.72         5.25 o
  -3  -2   2        992.77       1113.33        13.56 o
  -2  -2   2       1036.20       1097.11        13.24 o
  -1  -2   2        352.15        369.85         6.41 o
   0  -2   2        693.03        731.34        13.28 o
   1  -2   2        387.98        416.90         8.93 o
   2  -2   2       1514.41       1695.77        35.01 o
   3  -2   2       3445.99       3970.39        77.20 o
   4  -2   2        834.05        890.07        13.43 o
   5  -2   2       2236.21       2260.81        43.61 o
   6  -2   2         23.07         25.05         1.60 o
   7  -2   2        142.80        154.70         4.62 o
   8  -2   2         15.32         12.77         1.67 o
   9  -2   2         70.27         76.98         3.65 o
  10  -2   2         36.32         36.90         2.92 o
  11  -2   2          0.02          0.86         1.00 o
 -11  -1   2          0.13         -0.73         0.73 o
 -10  -1   2         39.41         45.87         2.64 o
  -9  -1   2          0.29         -0.41         0.55 o
  -8  -1   2         21.49         19.97         1.42 o
  -7  -1   2        426.90        407.77         8.37 o
  -6  -1   2         58.09         56.30         2.83 o
  -5  -1   2        305.13        303.55         5.67 o
  -4  -1   2          1.11          1.53         0.77 o
  -3  -1   2        261.90        286.92         4.17 o
  -2  -1   2         73.66         80.57         1.72 o
  -1  -1   2        584.67        654.81        11.62 o
   0  -1   2       2186.38       2264.32        32.41 o
   1  -1   2       1517.14       1557.72        31.47 o
   2  -1   2       1535.63       1645.17        23.90 o
   3  -1   2        327.39        392.54         6.70 o
   4  -1   2        174.09        163.98         3.38 o
   5  -1   2         22.95         22.10         1.42 o
   6  -1   2         50.57         41.23         2.68 o
   7  -1   2          4.07          5.42         1.08 o
   8  -1   2        117.86        113.65         4.59 o
   9  -1   2         77.18         77.72         3.55 o
  10  -1   2         16.89         16.17         2.13 o
  11  -1   2          3.57          0.60         1.51 o
 -11   0   2         54.83         57.69         3.22 o
 -10   0   2          0.62          0.30         0.66 o
  -9   0   2        173.53        167.16         5.10 o
  -8   0   2          4.46          4.24         0.77 o
  -7   0   2         62.91         56.05         2.15 o
  -6   0   2        949.73        939.05        16.24 o
  -5   0   2        188.36        191.08         3.42 o
  -4   0   2       2767.59       2933.95        42.35 o
  -3   0   2          4.03          3.84         0.40 o
  -2   0   2         18.60         20.08         0.70 o
  -1   0   2       2424.15       2742.84        36.28 o
   0   0   2         30.65         33.23         0.94 o
   1   0   2         60.12         62.83         1.55 o
   2   0   2        150.13        154.55         3.13 o
   3   0   2        753.71        789.95        11.90 o
   4   0   2        113.52         99.29         3.25 o
   5   0   2       1009.66        947.41        15.86 o
   6   0   2          1.18          2.51         0.61 o
   7   0   2         97.06         88.66         4.45 o
   8   0   2        385.76        390.67        12.47 o
   9   0   2        167.99        175.00         5.90 o
  10   0   2         86.20         93.17         4.35 o
  11   0   2          1.45          2.89         2.65 o
 -12   1   2         56.87         60.24         6.02 o
 -11   1   2         98.80         92.81         3.82 o
 -10   1   2         11.30          8.91         1.82 o
  -9   1   2         22.36         24.94         2.30 o
  -8   1   2        480.87        467.42        10.23 o
  -7   1   2        501.96        460.46         9.85 o
  -6   1   2        171.99        179.73         3.96 o
  -5   1   2        262.35        282.22         5.00 o
  -4   1   2       1556.25       1773.50        25.98 o
  -3   1   2       1210.20       1331.58        19.53 o
  -2   1   2       2770.49       2895.21        38.41 o
  -1   1   2       2804.27       3007.32        39.79 o
   0   1   2       2069.70       2184.20        29.13 o
   1   1   2       2906.67       3116.84        49.01 o
   2   1   2         21.44         22.39         1.18 o
   3   1   2         72.33         86.25         2.14 o
   4   1   2       2726.84       2785.11        44.39 o
   5   1   2        307.78        280.68         8.42 o
   6   1   2         53.92         55.68         2.26 o
   7   1   2          0.16         -0.25         0.52 o
   8   1   2        211.99        208.60         5.78 o
   9   1   2         99.83        107.02         6.43 o
  10   1   2         17.77         19.51         2.33 o
 -12   2   2         54.29         53.42         4.34 o
 -11   2   2         25.69         32.68         3.42 o
 -10   2   2         61.30         54.28         2.97 o
  -9   2   2         22.30         22.37         2.51 o
  -8   2   2        307.09        294.72         7.95 o
  -7   2   2         65.27         60.87         2.25 o
  -6   2   2         13.20         10.53         0.90 o
  -5   2   2          3.48          5.80         0.59 o
  -4   2   2        630.67        580.19        11.54 o
  -3   2   2         37.31         31.07         1.00 o
  -2   2   2        515.51        596.41        10.62 o
  -1   2   2          7.73          8.61         0.45 o
   0   2   2       5195.01       5637.85        74.39 o
   1   2   2         72.27         65.59         1.50 o
   2   2   2         64.35         64.62         1.67 o
   3   2   2        536.13        554.28         8.93 o
   4   2   2        422.39        398.84        12.52 o
   5   2   2        131.19        117.71         3.66 o
   6   2   2          1.28          1.10         0.80 o
   7   2   2          4.72          3.30         0.81 o
   8   2   2          0.56          0.89         0.70 o
   9   2   2         37.68         45.41         4.38 o
  10   2   2          0.42          0.29         0.75 o
 -12   3   2         26.04         29.12         3.47 o
 -11   3   2        115.44        113.60         6.41 o
 -10   3   2        103.35        101.50         8.80 o
  -9   3   2          7.43          6.63         0.96 o
  -8   3   2         61.33         67.07         2.77 o
  -7   3   2         57.74         52.11         2.01 o
  -6   3   2         18.91         16.47         1.22 o
  -5   3   2        138.71        135.54         2.72 o
  -4   3   2         27.82         17.89         1.00 o
  -3   3   2          0.47          0.41         0.37 o
  -2   3   2        821.29        871.94        13.09 o
  -1   3   2       1690.31       1789.78        24.24 o
   0   3   2        299.11        256.82         4.23 o
   1   3   2          6.16          2.75         0.41 o
   2   3   2        340.23        340.53         6.45 o
   3   3   2          7.48          7.49         0.75 o
   4   3   2        285.58        246.40         7.21 o
   5   3   2          3.70          4.02         0.87 o
   6   3   2         26.02         26.56         1.80 o
   7   3   2         97.05         98.71         5.08 o
   8   3   2         22.02         15.92         2.64 o
   9   3   2          8.11          3.77         1.22 o
 -12   4   2         88.21         91.10         5.97 o
 -11   4   2         10.55         13.40         3.49 o
 -10   4   2          2.28          2.24         1.16 o
  -9   4   2        250.43        237.87         9.38 o
  -8   4   2        901.91        855.83        19.30 o
  -7   4   2       1541.69       1488.36        27.61 o
  -6   4   2         27.20         37.70         2.57 o
  -5   4   2        753.66        727.58        14.15 o
  -4   4   2          0.48          0.04         0.24 o
  -3   4   2         41.35         49.49         1.62 o
  -2   4   2        110.83        117.88         2.33 o
  -1   4   2       1936.83       1983.56        26.97 o
   0   4   2        141.27        142.17         3.05 o
   1   4   2         24.52         19.18         0.91 o
   2   4   2        772.71        766.63        12.34 o
   3   4   2        598.08        585.94        14.81 o
   4   4   2         49.73         49.05         2.43 o
   5   4   2          2.32          1.54         0.77 o
   6   4   2         11.43         13.93         1.84 o
   7   4   2          0.78          0.30         0.75 o
   8   4   2        237.26        239.58         8.83 o
 -12   5   2          0.26          0.00         1.45 o
 -11   5   2        180.52        216.67         9.66 o
 -10   5   2         29.02         31.28         5.06 o
  -9   5   2        484.17        454.81        15.11 o
  -8   5   2        127.02        125.97         4.99 o
  -7   5   2          1.84          1.41         0.70 o
  -6   5   2        102.37        102.17         3.10 o
  -5   5   2        596.11        601.80        12.18 o
  -4   5   2        168.82        140.20         3.89 o
  -3   5   2         16.63         11.88         1.00 o
  -2   5   2        342.73        377.71         9.29 o
  -1   5   2        730.29        755.69        12.48 o
   0   5   2       2177.62       2322.37        31.73 o
   1   5   2        199.00        201.54         3.91 o
   2   5   2         30.17         24.91         1.38 o
   3   5   2        194.42        206.14         5.67 o
   4   5   2         64.40         64.59         2.90 o
   5   5   2          2.85          1.16         1.13 o
   6   5   2          0.03         -0.52         0.85 o
   7   5   2         22.13         20.63         2.91 o
 -11   6   2         25.03         30.06         3.56 o
 -10   6   2        133.69        130.35         6.71 o
  -9   6   2         18.02         14.21         2.48 o
  -8   6   2        994.07        975.37        22.84 o
  -7   6   2         22.73         22.39         1.27 o
  -6   6   2       1467.60       1434.88        27.00 o
  -5   6   2       1506.64       1438.00        26.98 o
  -4   6   2        432.57        431.00         9.32 o
  -3   6   2          8.70          9.89         1.14 o
  -2   6   2        352.70        367.72         8.26 o
  -1   6   2        231.33        193.36         4.53 o
   0   6   2          0.08          0.61         0.43 o
   1   6   2          1.26          0.72         0.54 o
   2   6   2        161.85        161.00         4.87 o
   3   6   2         97.37         97.30         4.39 o
   4   6   2         12.07         19.51         4.46 o
   5   6   2         82.65         76.32         5.04 o
   6   6   2          3.57          0.84         1.24 o
   7   6   2          0.30         -0.98         0.98 o
 -11   7   2          1.25          0.86         1.16 o
 -10   7   2        328.36        336.53        12.74 o
  -9   7   2        321.88        328.07        21.09 o
  -8   7   2         88.87         84.50         4.07 o
  -7   7   2        210.38        209.78         7.01 o
  -6   7   2        198.43        183.47         5.67 o
  -5   7   2         84.47         73.23         2.78 o
  -4   7   2          1.97          1.17         0.61 o
  -3   7   2         28.97         26.28         1.72 o
  -2   7   2        570.83        564.29        12.38 o
  -1   7   2        280.77        278.33         6.99 o
   0   7   2        203.10        203.05         5.63 o
   1   7   2         55.61         67.73         9.49 o
   2   7   2         52.60         49.87         3.09 o
   3   7   2        370.12        384.75        13.68 o
   4   7   2          0.00          0.14         1.16 o
   5   7   2         71.08         71.40         5.10 o
   6   7   2          2.39          0.60         2.05 o
 -11   8   2         25.85         29.88         5.78 o
 -10   8   2         15.85         15.65         2.81 o
  -9   8   2         81.74         84.29         4.31 o
  -8   8   2         87.33         83.79         4.24 o
  -7   8   2        310.80        308.64         7.45 o
  -6   8   2         40.58         49.60         3.00 o
  -5   8   2       1787.01       1756.01        50.44 o
  -4   8   2        284.42        286.39         8.97 o
  -3   8   2        111.70        102.84         3.68 o
  -2   8   2         10.25          8.71         3.98 o
  -1   8   2          1.68         -0.12         0.85 o
   0   8   2         72.17         78.57         4.76 o
   1   8   2        139.75        157.69         5.93 o
   2   8   2         82.60         87.71         7.95 o
   3   8   2          6.14          0.72         1.69 o
   4   8   2         82.58         98.15         6.24 o
   5   8   2          8.52          7.23         3.98 o
 -10   9   2        136.26        135.78         7.22 o
  -9   9   2        225.09        231.71        13.33 o
  -8   9   2          7.29          5.29         1.53 o
  -7   9   2         18.50         17.96         1.31 o
  -6   9   2          0.14          0.35         0.60 o
  -5   9   2         91.71         78.55         3.58 o
  -4   9   2        283.28        276.72         8.26 o
  -3   9   2          0.20          0.24         0.83 o
  -2   9   2         73.35         81.05         3.94 o
  -1   9   2         14.06         14.40         2.47 o
   0   9   2         38.50         38.05         3.49 o
   1   9   2         54.99         56.63         5.78 o
   3   9   2          1.33          0.96         2.41 o
   4   9   2          6.11          6.27         3.37 o
  -9  10   2        148.23        136.71         7.06 o
  -8  10   2          3.01          3.81         2.05 o
  -7  10   2         38.17         39.79         3.76 o
  -6  10   2          1.19          0.14         0.72 o
  -5  10   2          6.03          6.15         1.27 o
  -4  10   2         12.98         12.49         2.32 o
  -3  10   2        194.19        192.53         6.68 o
  -2  10   2        204.78        221.34         9.19 o
  -1  10   2          4.38          3.53         1.61 o
   0  10   2          0.48         -0.48         1.16 o
   1  10   2          0.24          1.93         1.93 o
  -7  11   2         12.89         13.41         2.89 o
  -6  11   2         31.54         29.97         2.18 o
  -5  11   2         67.69         70.33         3.62 o
  -4  11   2          2.65          2.62         1.02 o
  -3  11   2        149.77        150.29        12.53 o
  -2  11   2         21.40         21.63         2.89 o
  -1  11   2         35.40         41.44         9.16 o
   0  11   2         15.36         15.66         3.86 o
   0 -12   3         21.43         16.39         4.10 o
   1 -12   3          9.11          8.28         2.02 o
   2 -12   3         47.41         48.62         3.11 o
   3 -12   3         88.28         95.42         5.90 o
   4 -12   3         20.62         18.20         3.86 o
   5 -12   3          6.40          6.97         1.85 o
  -2 -11   3          0.87          1.20         1.45 o
  -1 -11   3          5.20          6.16         1.73 o
   0 -11   3         84.59         74.97         3.79 o
   1 -11   3          3.68          4.38         1.30 o
   2 -11   3         19.23         14.34         1.58 o
   3 -11   3         75.17         72.41         6.39 o
   4 -11   3         42.78         44.39         3.76 o
   5 -11   3          8.57          7.90         1.86 o
   6 -11   3          0.76         -0.86         0.86 o
   7 -11   3         38.83         45.14         3.57 o
   8 -11   3         10.77          8.92         2.65 o
  -4 -10   3          0.02          0.07         2.05 o
  -3 -10   3         38.24         37.62         3.81 o
  -2 -10   3         99.25        108.58        11.08 o
  -1 -10   3         61.66         61.82         3.08 o
   0 -10   3          2.02          0.72         0.81 o
   1 -10   3         42.63         44.00         2.65 o
   2 -10   3          0.11          0.49         0.70 o
   3 -10   3        195.93        184.28         7.92 o
   4 -10   3          7.57          6.08         1.64 o
   5 -10   3         89.58         84.09         4.68 o
   6 -10   3          7.20         10.47         1.86 o
   7 -10   3        328.79        332.35        13.25 o
   8 -10   3         13.07         17.62         3.98 o
   9 -10   3         45.21         46.51         3.86 o
  -5  -9   3         12.91         14.90         4.58 o
  -4  -9   3         13.55         11.22         2.65 o
  -3  -9   3        345.34        361.61        38.42 o
  -2  -9   3        158.74        157.15         6.08 o
  -1  -9   3         55.37         62.61         3.36 o
   0  -9   3         43.75         37.93         2.19 o
   1  -9   3         48.93         44.15         2.23 o
   2  -9   3        138.11        139.88         4.79 o
   3  -9   3         13.97         11.82         2.41 o
   4  -9   3         10.28         11.60         1.91 o
   5  -9   3          0.11          1.38         1.57 o
   6  -9   3        380.14        375.79        12.33 o
   7  -9   3        498.52        469.93        21.09 o
   8  -9   3         68.01         67.67         5.06 o
   9  -9   3         50.05         62.17         4.34 o
  10  -9   3         52.07         58.56         4.34 o
  -6  -8   3         91.12         95.42         9.64 o
  -5  -8   3         93.73         90.66         8.80 o
  -4  -8   3        209.67        192.05         9.28 o
  -3  -8   3          0.24         -0.36         1.02 o
  -2  -8   3        133.14        142.48         4.63 o
  -1  -8   3         14.93         14.51         2.12 o
   0  -8   3         70.45         72.66         2.85 o
   1  -8   3        162.28        150.01         4.38 o
   2  -8   3        178.53        178.70         4.59 o
   3  -8   3        346.31        316.97        10.63 o
   4  -8   3          0.00         -0.09         0.84 o
   5  -8   3        118.00        116.56         5.08 o
   6  -8   3         78.50         91.98         4.32 o
   7  -8   3         31.72         35.66         2.41 o
   8  -8   3         19.14         19.66         1.79 o
   9  -8   3         12.99         12.12         2.77 o
  10  -8   3        385.68        415.96        13.98 o
  -8  -7   3          1.49          6.27         2.41 o
  -7  -7   3         66.00         60.97         7.47 o
  -6  -7   3          5.76          5.54         3.13 o
  -5  -7   3         44.94         50.06         4.34 o
  -4  -7   3        112.12        108.48         6.00 o
  -3  -7   3        129.62        143.27         5.54 o
  -2  -7   3         13.42         14.48         1.55 o
  -1  -7   3         21.58         18.27         1.44 o
   0  -7   3        253.46        266.54         6.44 o
   1  -7   3         18.76         17.60         1.19 o
   2  -7   3       1264.94       1268.03        38.20 o
   3  -7   3          3.49          3.57         0.85 o
   4  -7   3        204.40        200.49         7.06 o
   5  -7   3        284.32        269.82         7.34 o
   6  -7   3        182.66        183.95         5.58 o
   7  -7   3          0.16         -0.36         0.54 o
   8  -7   3         17.03         13.29         1.55 o
   9  -7   3        391.74        413.22        13.40 o
  10  -7   3         14.29         11.68         2.65 o
  11  -7   3         30.76         38.31         5.54 o
  -8  -6   3          4.17          4.98         4.58 o
  -7  -6   3          3.47          2.12         1.57 o
  -6  -6   3         46.88         50.90         7.35 o
  -5  -6   3          0.31         -0.33         0.96 o
  -4  -6   3         17.67         17.09         2.71 o
  -3  -6   3        850.51        849.74        20.31 o
  -2  -6   3          5.79          5.10         1.08 o
  -1  -6   3         25.40         28.29         1.63 o
   0  -6   3          1.41          0.97         0.77 o
   1  -6   3        100.08         80.20         2.12 o
   2  -6   3          9.19          9.33         1.10 o
   3  -6   3          0.56          1.26         0.43 o
   4  -6   3          0.62          1.04         0.35 o
   5  -6   3        395.67        389.75         8.35 o
   6  -6   3        519.65        508.23        12.15 o
   7  -6   3         54.57         48.79         2.22 o
   8  -6   3        121.46        135.30         5.36 o
   9  -6   3         10.33         10.73         2.17 o
  10  -6   3        139.30        137.67         6.13 o
  11  -6   3         57.17         70.85         4.37 o
  -9  -5   3         50.68         51.52         5.78 o
  -8  -5   3          1.93          1.37         1.57 o
  -7  -5   3        212.76        211.15        10.12 o
  -6  -5   3         48.87         51.23         3.94 o
  -5  -5   3        118.24        112.96         5.60 o
  -4  -5   3          3.05          5.52         1.25 o
  -3  -5   3         89.82         82.81         2.61 o
  -2  -5   3        632.94        652.34        11.67 o
  -1  -5   3        130.12        138.61         4.55 o
   0  -5   3         14.88         10.31         0.78 o
   1  -5   3         88.80         71.27         1.48 o
   2  -5   3       1265.22       1328.95        21.67 o
   3  -5   3         10.07         11.40         0.59 o
   4  -5   3        794.88        798.52        12.33 o
   5  -5   3        473.94        469.84         7.27 o
   6  -5   3        112.58        111.87         2.38 o
   7  -5   3         97.60         90.72         4.57 o
   8  -5   3         16.61         16.96         1.63 o
   9  -5   3        237.08        254.07         7.95 o
  10  -5   3         51.66         55.76         3.19 o
  11  -5   3         26.20         26.11         2.40 o
 -10  -4   3          7.05         12.05         3.86 o
  -9  -4   3         29.03         29.32         3.47 o
  -8  -4   3          3.76          6.05         1.85 o
  -7  -4   3        324.08        303.41        16.27 o
  -6  -4   3         51.89         62.10         4.22 o
  -5  -4   3         97.78         98.92         4.09 o
  -4  -4   3         60.15         69.39         1.99 o
  -3  -4   3        895.28        970.23        12.20 o
  -2  -4   3          8.20          9.38         0.98 o
  -1  -4   3        103.25        101.34         2.51 o
   0  -4   3         30.83         37.15         1.37 o
   1  -4   3        686.32        674.09        10.01 o
   2  -4   3        725.63        746.91        12.42 o
   3  -4   3         67.61         55.42         2.02 o
   4  -4   3       1499.90       1572.17        29.04 o
   5  -4   3         40.90         47.59         1.91 o
   6  -4   3        160.61        159.76         4.29 o
   7  -4   3         91.97         87.56         3.01 o
   8  -4   3        132.53        146.71         5.14 o
   9  -4   3         19.11         17.18         2.03 o
  10  -4   3         50.65         62.56         6.16 o
  11  -4   3          0.16          0.85         0.82 o
 -10  -3   3         30.64         30.11         3.37 o
  -9  -3   3         13.23         17.91         2.95 o
  -8  -3   3        128.20        137.13        10.72 o
  -7  -3   3         28.25         31.64         1.86 o
  -6  -3   3         19.41         13.72         1.28 o
  -5  -3   3          1.00          0.56         0.40 o
  -4  -3   3        135.93        138.14         2.83 o
  -3  -3   3          5.09          3.79         0.49 o
  -2  -3   3         24.96         32.85         1.10 o
  -1  -3   3        398.37        392.75         7.52 o
   0  -3   3       1049.44       1048.37        21.30 o
   1  -3   3       1912.73       1968.34        31.16 o
   2  -3   3        917.19       1050.91        22.49 o
   3  -3   3        913.74       1020.41        22.12 o
   4  -3   3         32.40         40.85         1.83 o
   5  -3   3        510.96        500.52         8.21 o
   6  -3   3         10.84         10.02         1.00 o
   7  -3   3        448.86        434.36         9.83 o
   8  -3   3         14.37         14.13         1.98 o
   9  -3   3        270.00        281.69         7.68 o
  10  -3   3          0.28          0.17         0.77 o
  11  -3   3          7.53          7.76         1.56 o
 -11  -2   3          2.84          5.06         2.65 o
 -10  -2   3          0.04         -0.87         0.87 o
  -9  -2   3         17.49         16.29         1.80 o
  -8  -2   3         87.75         90.40         3.55 o
  -7  -2   3        451.04        428.66         8.86 o
  -6  -2   3         46.66         48.66         3.20 o
  -5  -2   3       1061.40       1062.74        20.51 o
  -4  -2   3        101.56         89.31         2.05 o
  -3  -2   3       1231.77       1266.43        17.47 o
  -2  -2   3       1619.46       1760.59        26.65 o
  -1  -2   3       1320.64       1388.19        22.35 o
   0  -2   3          2.33          3.42         0.34 o
   1  -2   3        116.81        108.85         2.05 o
   2  -2   3        127.18        120.97         3.25 o
   3  -2   3        911.62       1009.58        16.91 o
   4  -2   3       2200.68       2350.70        34.34 o
   5  -2   3          7.93          6.60         0.51 o
   6  -2   3          0.26          0.14         0.50 o
   7  -2   3        184.24        161.56         7.02 o
   8  -2   3        331.86        345.99         9.89 o
   9  -2   3         93.19         89.59         3.70 o
  10  -2   3          1.53          2.00         1.01 o
 -11  -1   3          2.99          2.53         1.12 o
 -10  -1   3          0.43         -0.19         0.75 o
  -9  -1   3        224.62        231.19         6.62 o
  -8  -1   3        331.83        336.73         8.28 o
  -7  -1   3         16.97         16.51         2.57 o
  -6  -1   3        110.27         97.87         3.19 o
  -5  -1   3          3.68          6.33         0.60 o
  -4  -1   3        210.59        184.52         3.30 o
  -3  -1   3        580.31        591.74         8.59 o
  -2  -1   3        387.94        413.30         6.09 o
  -1  -1   3         48.00         53.36         1.42 o
   0  -1   3        549.92        608.94        13.16 o
   1  -1   3         21.91         15.16         0.66 o
   2  -1   3        363.81        394.36         7.64 o
   3  -1   3       2965.35       3051.02        44.06 o
   4  -1   3         12.30         14.75         0.78 o
   5  -1   3        439.89        449.09        19.25 o
   6  -1   3        230.27        203.84         6.20 o
   7  -1   3        280.99        288.17         8.40 o
   8  -1   3         50.66         57.24         3.18 o
   9  -1   3         24.89         23.65         2.22 o
  10  -1   3         77.77         78.82         3.92 o
  11  -1   3         98.13         97.83         9.64 o
 -11   0   3         40.79         36.77         4.07 o
 -10   0   3          1.29          0.60         0.85 o
  -9   0   3          6.09          6.41         1.17 o
  -8   0   3         62.24         66.19         2.78 o
  -7   0   3         22.23         21.23         1.49 o
  -6   0   3         17.54         16.83         1.24 o
  -5   0   3          3.66         12.08         0.68 o
  -4   0   3        185.05        159.17         2.91 o
  -3   0   3       1628.41       1782.57        26.04 o
  -2   0   3        454.80        468.72         6.79 o
  -1   0   3       4401.61       4817.18        68.64 o
   0   0   3        537.21        545.87         9.20 o
   1   0   3        404.96        383.95         5.84 o
   2   0   3       1397.30       1541.14        20.90 o
   3   0   3          3.86          6.14         0.43 o
   4   0   3         49.53         56.09         2.33 o
   5   0   3         14.20         17.59         0.84 o
   6   0   3          6.69          5.12         0.72 o
   7   0   3         32.43         29.89         2.22 o
   8   0   3          0.02          1.28         0.85 o
   9   0   3        122.31        126.89         5.64 o
  10   0   3          6.68          4.69         1.11 o
 -12   1   3        113.83        111.78         4.40 o
 -11   1   3         12.13          9.28         1.68 o
 -10   1   3         91.53         91.90         3.99 o
  -9   1   3          7.40          7.34         1.79 o
  -8   1   3        565.51        563.90        12.02 o
  -7   1   3        125.99        126.73         3.79 o
  -6   1   3        408.88        395.68         7.48 o
  -5   1   3         76.15         75.16         1.95 o
  -4   1   3        631.24        725.27        10.40 o
  -3   1   3       2446.65       2908.97        38.84 o
  -2   1   3         47.09         61.51         1.46 o
  -1   1   3       1685.14       1787.67        24.07 o
   0   1   3        541.80        558.67         8.06 o
   1   1   3        495.31        508.33         8.12 o
   2   1   3         34.67         30.57         1.15 o
   3   1   3        222.27        191.27         5.58 o
   4   1   3        192.78        192.07         5.61 o
   5   1   3        212.32        204.45         5.19 o
   6   1   3        275.23        254.96         6.33 o
   7   1   3        493.51        472.81        10.50 o
   8   1   3          1.73          2.79         0.72 o
   9   1   3         40.34         36.56         5.10 o
  10   1   3         53.05         56.28         3.32 o
 -12   2   3         41.55         43.77         4.11 o
 -11   2   3          1.02          2.43         0.96 o
 -10   2   3         14.22         14.42         1.65 o
  -9   2   3        712.45        674.99        16.24 o
  -8   2   3       1195.04       1153.06        25.63 o
  -7   2   3        139.16        123.98         4.24 o
  -6   2   3        609.25        626.53        11.16 o
  -5   2   3         43.73         42.12         1.39 o
  -4   2   3        442.79        445.23         7.29 o
  -3   2   3         20.15         24.13         0.83 o
  -2   2   3       2059.17       2220.67        29.83 o
  -1   2   3        113.62        119.75         2.17 o
   0   2   3       1758.04       1862.03        25.21 o
   1   2   3        261.95        241.84         4.02 o
   2   2   3        663.46        685.29        10.84 o
   3   2   3          0.04         -0.29         0.29 o
   4   2   3         31.44         37.51         1.84 o
   5   2   3         29.30         26.73         1.64 o
   6   2   3         77.47         76.55         2.98 o
   7   2   3        437.26        437.13        11.57 o
   8   2   3          1.74          1.92         0.91 o
   9   2   3        105.72        104.91         3.86 o
 -12   3   3        256.51        278.52        11.81 o
 -11   3   3         10.11          7.21         0.87 o
 -10   3   3        119.80        118.88         4.80 o
  -9   3   3          5.32          5.15         1.08 o
  -8   3   3         24.28         24.69         1.74 o
  -7   3   3        731.49        743.99        14.80 o
  -6   3   3       1616.29       1614.14        38.53 o
  -5   3   3        186.07        147.31         3.94 o
  -4   3   3        374.81        447.20         8.77 o
  -3   3   3        904.26       1036.58        15.30 o
  -2   3   3        565.23        683.89         9.90 o
  -1   3   3        911.19        926.89        13.11 o
   0   3   3        136.26        126.26         2.74 o
   1   3   3         12.47         21.69         1.24 o
   2   3   3       1923.26       1933.59        28.75 o
   3   3   3        485.14        494.79        12.76 o
   4   3   3        166.03        169.06         4.78 o
   5   3   3         67.62         68.94         2.86 o
   6   3   3         38.08         38.98         2.21 o
   7   3   3         10.51         12.31         1.57 o
   8   3   3        107.65         99.55         3.97 o
   9   3   3        135.64        135.57         5.41 o
 -12   4   3          5.13          2.05         3.25 o
 -11   4   3        273.53        274.56        11.29 o
 -10   4   3          0.13          0.41         0.55 o
  -9   4   3        185.80        182.82         5.72 o
  -8   4   3         17.11         17.90         1.43 o
  -7   4   3        747.72        695.92        14.05 o
  -6   4   3       2580.54       2532.68        71.12 o
  -5   4   3        678.46        672.53        13.40 o
  -4   4   3         81.37         86.77         4.17 o
  -3   4   3        193.23        230.44         4.27 o
  -2   4   3        879.38        797.26        11.72 o
  -1   4   3         78.08         72.80         1.82 o
   0   4   3        336.57        387.57         6.26 o
   1   4   3        905.26        916.10        13.34 o
   2   4   3         37.80         38.63         1.69 o
   3   4   3         86.58         81.73         3.07 o
   4   4   3         91.88         80.98         3.17 o
   5   4   3          0.10         -0.28         0.58 o
   6   4   3          0.00         -0.19         0.68 o
   7   4   3         70.06         75.34         4.56 o
   8   4   3         45.65         42.96         3.79 o
 -12   5   3          0.32          0.72         1.20 o
 -11   5   3        300.61        322.95        12.74 o
 -10   5   3        379.85        368.83        13.55 o
  -9   5   3        284.95        272.90         7.58 o
  -8   5   3        323.83        313.85         7.44 o
  -7   5   3          3.99          2.95         0.66 o
  -6   5   3         58.66         58.52         2.36 o
  -5   5   3          2.48          2.32         0.61 o
  -4   5   3          6.11          5.83         0.94 o
  -3   5   3       1918.14       1976.80        36.22 o
  -2   5   3        182.58        193.31         4.00 o
  -1   5   3        388.21        385.99        12.48 o
   0   5   3        199.42        195.34         4.77 o
   1   5   3        320.08        321.20         6.17 o
   2   5   3        276.45        271.03         6.08 o
   3   5   3        190.35        191.54         7.13 o
   4   5   3         88.33         87.83         3.52 o
   5   5   3          1.29          0.84         1.06 o
   6   5   3        313.10        315.94        10.07 o
   7   5   3         60.51         59.70         4.07 o
 -11   6   3        104.55        101.13         6.24 o
 -10   6   3         42.01         45.09         5.30 o
  -9   6   3          0.29          0.48         0.80 o
  -8   6   3         16.30         14.56         2.50 o
  -7   6   3         93.63         89.48         3.16 o
  -6   6   3        850.76        783.23        15.87 o
  -5   6   3        384.28        383.07         8.75 o
  -4   6   3         39.39         35.24         1.87 o
  -3   6   3         79.41         88.07         3.59 o
  -2   6   3        289.79        266.98         6.82 o
  -1   6   3        162.89        196.94         5.94 o
   0   6   3         18.18         16.12         1.34 o
   1   6   3          9.81          9.18         1.19 o
   2   6   3         47.81         44.53         3.82 o
   3   6   3         16.50         17.45         2.53 o
   4   6   3         16.54         14.08         2.06 o
   5   6   3         21.84         24.10         3.12 o
   6   6   3         77.62         74.76        12.29 o
 -11   7   3        153.45        132.07         7.17 o
 -10   7   3        259.03        267.33        11.06 o
  -9   7   3         28.69         26.43         2.36 o
  -8   7   3         44.25         41.88         2.04 o
  -7   7   3         14.06         13.99         1.67 o
  -6   7   3        312.43        296.43         8.28 o
  -5   7   3        181.59        186.52         5.91 o
  -4   7   3         13.12         14.16         1.39 o
  -3   7   3        411.87        428.93         9.89 o
  -2   7   3         29.08         26.31         1.81 o
  -1   7   3         34.81         33.68         2.07 o
   0   7   3        151.72        156.60         5.11 o
   1   7   3         51.65         55.77         2.95 o
   2   7   3          0.03         -0.44         0.93 o
   3   7   3         15.34         16.21         2.81 o
   4   7   3        126.38        108.07         6.28 o
   5   7   3          3.54          1.55         1.61 o
 -10   8   3         71.77         69.37         5.03 o
  -9   8   3         50.59         47.21         3.23 o
  -8   8   3        349.35        346.28        10.63 o
  -7   8   3          0.57          0.71         0.66 o
  -6   8   3         39.46         38.92         2.15 o
  -5   8   3        188.94        184.02         7.76 o
  -4   8   3        264.29        264.69         7.06 o
  -3   8   3        319.24        329.76         9.08 o
  -2   8   3         23.55         26.88         2.00 o
  -1   8   3         14.52         11.54         3.25 o
   0   8   3          2.27          2.51         1.27 o
   1   8   3        301.51        357.34        18.07 o
   2   8   3         29.19         31.81         5.06 o
   3   8   3          2.32          2.41         1.93 o
   4   8   3          5.10          3.55         1.73 o
 -10   9   3          0.52          0.39         1.81 o
  -9   9   3         21.88         21.47         2.73 o
  -8   9   3          0.61         -0.24         0.56 o
  -7   9   3        427.78        421.84        13.36 o
  -6   9   3         15.31         15.21         2.29 o
  -5   9   3         10.42          6.47         1.39 o
  -4   9   3         99.64        100.12         4.34 o
  -3   9   3        114.23        123.46         5.04 o
  -2   9   3         22.19         22.89         4.10 o
  -1   9   3         22.85         31.07         3.32 o
   0   9   3         87.69         96.43         5.79 o
   1   9   3          6.23          9.16         3.13 o
  -9  10   3          2.33          1.87         1.29 o
  -8  10   3        239.27        244.88        10.50 o
  -7  10   3         43.35         42.36         2.57 o
  -6  10   3          0.04         -0.78         0.78 o
  -5  10   3         22.16         20.91         2.15 o
  -4  10   3         18.48         13.58         1.98 o
  -3  10   3         54.16         64.00         4.56 o
  -2  10   3          3.36          1.76         2.05 o
  -1  10   3         29.89         28.39         7.23 o
   0  10   3          0.00         -1.20         1.69 o
   1  10   3         28.44         29.40         4.58 o
  -7  11   3         48.42         48.42         2.88 o
  -6  11   3          3.66          2.71         1.09 o
  -5  11   3         91.36         89.20         4.25 o
  -4  11   3        161.87        168.36         7.81 o
  -3  11   3         12.40         12.26         2.26 o
  -2  11   3         14.44         16.50         3.61 o
  -1  11   3          8.59          7.03         2.18 o
   0 -12   4         57.57         53.75         4.42 o
   1 -12   4         30.99         36.52         2.98 o
   2 -12   4        161.41        167.96         8.27 o
   3 -12   4         28.83         34.12         4.46 o
   4 -12   4         10.55          8.67         2.77 o
   5 -12   4         19.81         17.78         3.49 o
  -3 -11   4          3.98          3.37         2.17 o
  -2 -11   4          4.70          4.22         1.56 o
  -1 -11   4         38.98         41.79         3.47 o
   0 -11   4          0.89          1.16         0.95 o
   1 -11   4         44.27         45.00         3.31 o
   2 -11   4         43.55         46.85         3.87 o
   3 -11   4        105.15        103.66         6.14 o
   4 -11   4          0.78          0.44         0.98 o
   5 -11   4        152.50        165.50         7.41 o
   6 -11   4         98.42        101.38         6.87 o
   7 -11   4         20.94         19.22         2.29 o
   8 -11   4         15.88         14.22         3.86 o
  -4 -10   4         10.28          7.62         1.85 o
  -3 -10   4          8.96         10.16         2.54 o
  -2 -10   4         18.18         15.05         2.59 o
  -1 -10   4         63.87         66.41         3.19 o
   0 -10   4         22.57         25.87         2.23 o
   1 -10   4        176.88        174.66         5.77 o
   2 -10   4          9.20          7.89         2.05 o
   3 -10   4          6.03          4.27         1.38 o
   4 -10   4         55.86         50.06         3.52 o
   5 -10   4         26.27         29.40         2.63 o
   6 -10   4         10.69         10.08         1.89 o
   7 -10   4          0.85          1.64         0.84 o
   8 -10   4         13.00         10.59         2.53 o
   9 -10   4        318.00        334.93        14.70 o
  -5  -9   4         10.26          5.30         2.04 o
  -4  -9   4         61.89         54.48         4.46 o
  -3  -9   4         31.49         28.09         6.39 o
  -2  -9   4         18.08         22.80         1.99 o
  -1  -9   4          1.11         -0.17         1.23 o
   0  -9   4          0.36          0.64         0.63 o
   1  -9   4        307.02        302.66         7.36 o
   2  -9   4         34.67         30.62         2.76 o
   3  -9   4        207.01        197.81         7.87 o
   4  -9   4        295.75        274.45         9.73 o
   5  -9   4        268.11        262.84        10.60 o
   6  -9   4         25.45         25.96         2.26 o
   7  -9   4          7.74          8.18         1.51 o
   8  -9   4        117.70        126.29         5.39 o
   9  -9   4          3.00          1.69         0.96 o
  -6  -8   4         39.14         43.13         6.51 o
  -5  -8   4         32.64         34.68         3.76 o
  -4  -8   4        200.07        180.24         8.37 o
  -3  -8   4         87.14         84.00         5.04 o
  -2  -8   4         71.57         68.91         2.99 o
  -1  -8   4          0.67          1.70         0.71 o
   0  -8   4         86.85         80.23         2.96 o
   1  -8   4         14.15         11.35         1.07 o
   2  -8   4         12.66         11.58         1.59 o
   3  -8   4        101.98         87.31         4.39 o
   4  -8   4        465.87        434.70        13.37 o
   5  -8   4        289.69        275.42         9.15 o
   6  -8   4         18.02         17.06         1.72 o
   7  -8   4          1.30          1.64         0.72 o
   8  -8   4          1.23          1.69         0.72 o
   9  -8   4        177.86        180.71         8.19 o
  10  -8   4         13.43         18.28         3.86 o
  -7  -7   4         39.80         34.70         5.78 o
  -6  -7   4         14.57         11.08         3.86 o
  -5  -7   4          6.20          2.75         2.17 o
  -4  -7   4         31.55         36.64         6.63 o
  -3  -7   4         43.37         43.59         2.39 o
  -2  -7   4          0.67         -0.56         0.56 o
  -1  -7   4          9.37          8.69         1.14 o
   0  -7   4        136.77        117.31         3.58 o
   1  -7   4        474.02        452.74         9.54 o
   2  -7   4         42.23         38.71         2.19 o
   3  -7   4         97.58         95.79         3.53 o
   4  -7   4        327.73        323.99        13.04 o
   5  -7   4        295.40        300.85         9.38 o
   6  -7   4        123.83        114.29         3.91 o
   7  -7   4         33.81         30.77         1.75 o
   8  -7   4        295.38        325.26        10.48 o
   9  -7   4         18.69         18.33         2.53 o
  10  -7   4          0.25         -0.64         0.65 o
  -8  -6   4         47.98         52.45         4.57 o
  -7  -6   4         25.82         25.54         4.82 o
  -6  -6   4          0.79          0.48         1.93 o
  -5  -6   4          7.81          5.40         1.68 o
  -4  -6   4        199.16        204.47        12.17 o
  -3  -6   4          4.02          3.16         1.14 o
  -2  -6   4        256.30        237.46         6.00 o
  -1  -6   4         20.55         22.89         1.46 o
   0  -6   4        854.54        788.17        15.93 o
   1  -6   4        101.14         89.13         2.50 o
   2  -6   4         70.81         76.82         3.01 o
   3  -6   4       1172.43       1186.15        28.37 o
   4  -6   4          7.83          5.12         0.68 o
   5  -6   4         93.72         97.36         2.41 o
   6  -6   4         14.70         19.34         1.00 o
   7  -6   4        223.95        223.14         6.37 o
   8  -6   4         16.67         17.93         1.42 o
   9  -6   4        118.78        127.76         4.78 o
  10  -6   4          1.68          4.24         1.00 o
  -9  -5   4         13.96         22.41         3.24 o
  -8  -5   4         46.39         54.93         4.63 o
  -7  -5   4         10.33         10.52         2.41 o
  -6  -5   4         11.38          7.76         2.14 o
  -5  -5   4        149.89        147.33         5.45 o
  -4  -5   4         28.77         32.89         2.40 o
  -3  -5   4         20.31         16.05         1.73 o
  -2  -5   4        113.88        109.56         3.33 o
  -1  -5   4       1586.20       1588.57        37.17 o
   0  -5   4        564.25        571.42        10.01 o
   1  -5   4        145.71        128.38         3.09 o
   2  -5   4        145.95        134.86         2.70 o
   3  -5   4          3.76          2.79         0.43 o
   4  -5   4       1085.02       1153.56        25.73 o
   5  -5   4         51.74         56.57         2.38 o
   6  -5   4        337.91        323.63         7.13 o
   7  -5   4          5.45          8.05         0.82 o
   8  -5   4       1147.50       1124.31        25.72 o
   9  -5   4         23.15         31.58         2.11 o
  10  -5   4        145.00        154.47         8.97 o
 -10  -4   4         60.86         55.40         4.73 o
  -9  -4   4         84.77         97.33         5.90 o
  -8  -4   4         17.17         15.54         2.72 o
  -7  -4   4        100.91        104.38         5.90 o
  -6  -4   4         84.69         81.44         4.73 o
  -5  -4   4         89.19         83.46         3.67 o
  -4  -4   4        769.65        780.74        12.65 o
  -3  -4   4         59.33         52.20         1.96 o
  -2  -4   4        185.81        174.46         3.01 o
  -1  -4   4         54.65         51.92         2.61 o
   0  -4   4        867.34        890.49        16.66 o
   1  -4   4         35.97         34.39         1.14 o
   2  -4   4        919.50        981.31        16.16 o
   3  -4   4        694.13        728.20        16.60 o
   4  -4   4         92.83        106.24         3.89 o
   5  -4   4        189.69        173.41         4.87 o
   6  -4   4          6.31          4.24         0.48 o
   7  -4   4        194.83        238.21         6.14 o
   8  -4   4         64.55         71.96         2.96 o
   9  -4   4         31.28         30.56         2.51 o
  10  -4   4        193.20        189.21         6.89 o
 -10  -3   4          0.63         -0.74         1.33 o
  -9  -3   4        184.14        201.24         8.95 o
  -8  -3   4          0.71          0.58         1.45 o
  -7  -3   4         33.67         34.30         3.05 o
  -6  -3   4         11.31         15.88         1.55 o
  -5  -3   4         47.98         40.73         1.59 o
  -4  -3   4         68.15         69.92         2.63 o
  -3  -3   4         27.09         31.14         1.28 o
  -2  -3   4         60.31         63.81         1.66 o
  -1  -3   4          7.23          4.49         0.44 o
   0  -3   4          0.39          1.79         0.31 o
   1  -3   4        912.81        940.02        14.17 o
   2  -3   4        548.92        533.11        10.67 o
   3  -3   4         25.03         23.79         1.44 o
   4  -3   4        238.96        241.55         6.35 o
   5  -3   4        200.26        193.34         3.92 o
   6  -3   4        675.34        660.59        15.47 o
   7  -3   4        158.57        164.28         6.01 o
   8  -3   4        154.46        156.84         9.03 o
   9  -3   4        124.43        131.92         4.75 o
  10  -3   4        214.73        224.06         7.89 o
 -11  -2   4          0.69          4.10         2.17 o
 -10  -2   4          7.24          8.26         2.41 o
  -9  -2   4         49.59         49.24         3.21 o
  -8  -2   4          4.78          3.54         0.90 o
  -7  -2   4        124.03        120.16         4.13 o
  -6  -2   4         25.18         16.66         1.37 o
  -5  -2   4        316.13        298.53         5.73 o
  -4  -2   4        905.23        958.68        13.74 o
  -3  -2   4          5.57          7.24         0.59 o
  -2  -2   4        412.30        410.25         6.20 o
  -1  -2   4       3115.03       3423.07        53.90 o
   0  -2   4        374.67        387.14         5.75 o
   1  -2   4       2617.83       2972.79        42.82 o
   2  -2   4         22.02         31.27         2.12 o
   3  -2   4        145.85        129.74         3.35 o
   4  -2   4         70.06         63.18         1.66 o
   5  -2   4         97.18         88.12         4.03 o
   6  -2   4         76.60         78.22         3.21 o
   7  -2   4          5.66          3.03         0.89 o
   8  -2   4        434.07        420.85        11.52 o
   9  -2   4         35.60         34.14         4.47 o
  10  -2   4        549.12        594.38        14.29 o
 -11  -1   4         56.77         67.30         4.68 o
 -10  -1   4         12.74         17.47         1.99 o
  -9  -1   4        788.35        811.06        21.73 o
  -8  -1   4        266.45        280.14         7.30 o
  -7  -1   4        195.30        183.50         5.21 o
  -6  -1   4         63.19         71.65         2.95 o
  -5  -1   4         34.09         25.12         1.55 o
  -4  -1   4       1088.25       1233.95        17.26 o
  -3  -1   4         39.01         26.37         1.03 o
  -2  -1   4       1186.16       1168.11        16.11 o
  -1  -1   4         74.30        101.11         2.79 o
   0  -1   4       1390.17       1523.39        22.26 o
   1  -1   4        223.29        258.64         6.98 o
   2  -1   4         25.30         18.60         0.81 o
   3  -1   4       1016.45       1060.32        16.17 o
   4  -1   4         55.65         51.23         2.12 o
   5  -1   4         36.87         26.21         2.00 o
   6  -1   4        862.50        837.48        19.54 o
   7  -1   4         28.01         26.84         2.00 o
   8  -1   4          1.49          1.79         1.34 o
   9  -1   4        151.38        147.60         6.55 o
  10  -1   4         31.41         29.93         2.46 o
 -11   0   4          5.35          6.46         2.26 o
 -10   0   4        260.29        273.66         8.55 o
  -9   0   4        336.78        343.34        11.41 o
  -8   0   4        150.52        150.39         4.65 o
  -7   0   4        143.47        141.56         4.25 o
  -6   0   4        212.93        208.96         6.91 o
  -5   0   4          8.67         11.01         0.77 o
  -4   0   4        108.48        118.07         2.44 o
  -3   0   4        917.38       1033.45        14.48 o
  -2   0   4         21.10         17.30         0.94 o
  -1   0   4       5096.05       5391.53        76.99 o
   0   0   4          7.09          8.36         0.63 o
   1   0   4        900.73        914.57        13.79 o
   2   0   4        101.70        155.16         3.40 o
   3   0   4        199.21        179.13         4.02 o
   4   0   4        106.03        100.11         3.32 o
   5   0   4         43.67         40.43         2.25 o
   6   0   4        792.78        736.84        17.72 o
   7   0   4         15.91         15.78         1.89 o
   8   0   4        126.86        118.35         5.09 o
   9   0   4         31.07         34.73         2.83 o
  10   0   4         51.67         60.86         5.28 o
 -12   1   4          8.18          8.50         2.05 o
 -11   1   4         16.96         15.47         2.04 o
 -10   1   4         11.10         11.18         1.67 o
  -9   1   4         11.91         10.56         1.57 o
  -8   1   4        327.50        317.76         8.80 o
  -7   1   4       1156.72       1137.86        21.88 o
  -6   1   4        255.26        243.00         5.39 o
  -5   1   4        693.06        807.55        11.91 o
  -4   1   4        127.43        106.14         2.28 o
  -3   1   4        129.09        173.58         3.42 o
  -2   1   4       1713.50       1844.02        25.03 o
  -1   1   4        347.09        383.73         6.39 o
   0   1   4        729.07        737.67        10.63 o
   1   1   4       1947.94       2109.06        30.98 o
   2   1   4       1023.06       1165.38        19.53 o
   3   1   4        318.83        314.00         6.15 o
   4   1   4        209.37        217.49         6.08 o
   5   1   4        603.42        556.29        11.64 o
   6   1   4          5.61          3.36         0.74 o
   7   1   4         52.24         45.90         2.08 o
   8   1   4        428.33        415.96        13.31 o
   9   1   4        148.11        162.42         7.21 o
 -12   2   4        191.59        180.82         7.47 o
 -11   2   4          9.20          7.67         1.58 o
 -10   2   4        108.38        113.90         6.56 o
  -9   2   4          1.46          2.28         0.85 o
  -8   2   4        188.68        183.36         5.90 o
  -7   2   4       1156.85       1166.78        22.24 o
  -6   2   4        428.66        407.74         8.89 o
  -5   2   4         93.57         93.68         2.66 o
  -4   2   4       1303.40       1449.59        21.68 o
  -3   2   4       1294.02       1417.28        19.58 o
  -2   2   4        131.50        111.06         2.27 o
  -1   2   4         34.61         35.03         1.30 o
   0   2   4       1033.26       1047.31        13.83 o
   1   2   4         73.07         61.72         1.75 o
   2   2   4         44.78         31.51         1.68 o
   3   2   4         90.16         82.02         2.46 o
   4   2   4         13.48         11.71         1.29 o
   5   2   4        252.93        238.00         6.15 o
   6   2   4        447.55        424.20         9.81 o
   7   2   4        132.96        116.80         4.04 o
   8   2   4        202.26        202.14         5.86 o
   9   2   4         58.02         62.69         4.07 o
 -12   3   4         61.23         60.99         2.81 o
 -11   3   4        215.99        209.79         6.82 o
 -10   3   4        114.98        113.44         7.08 o
  -9   3   4         92.04         83.25         4.46 o
  -8   3   4        157.50        145.97         5.01 o
  -7   3   4          3.41          1.04         0.59 o
  -6   3   4        353.96        320.26         7.34 o
  -5   3   4         25.62         27.27         1.49 o
  -4   3   4       1698.57       1812.71        26.50 o
  -3   3   4        142.16        149.87         3.58 o
  -2   3   4       1309.23       1403.93        18.20 o
  -1   3   4          1.84          0.23         0.26 o
   0   3   4        349.42        330.25         5.45 o
   1   3   4         32.47         29.83         1.30 o
   2   3   4        106.87        110.10         3.33 o
   3   3   4         15.73         21.07         1.46 o
   4   3   4         77.57         73.58         2.92 o
   5   3   4        557.22        533.25        11.87 o
   6   3   4         24.31         22.32         1.79 o
   7   3   4         45.33         44.37         4.38 o
   8   3   4          3.05          2.94         1.25 o
 -12   4   4         36.23         36.87         4.82 o
 -11   4   4         72.94         67.54         3.79 o
 -10   4   4         31.91         30.38         2.21 o
  -9   4   4        160.48        151.41         5.21 o
  -8   4   4        108.62        107.26         3.83 o
  -7   4   4        520.70        476.94        10.39 o
  -6   4   4        127.17        138.68         4.12 o
  -5   4   4          5.07          0.29         0.45 o
  -4   4   4        110.28         96.84         3.16 o
  -3   4   4        113.65        102.03         5.65 o
  -2   4   4        195.74        179.20         3.75 o
  -1   4   4          3.52          5.50         0.63 o
   0   4   4        439.86        433.38        10.01 o
   1   4   4          0.29          0.18         0.35 o
   2   4   4        238.05        222.22         5.20 o
   3   4   4         79.26         76.01         3.20 o
   4   4   4         71.87         71.63         3.05 o
   5   4   4         76.49         78.58         3.33 o
   6   4   4         32.86         27.40         2.10 o
   7   4   4         48.24         46.05         2.75 o
   8   4   4        163.99        178.53        18.92 o
 -12   5   4        125.21         97.83         7.95 o
 -11   5   4         79.08         81.44         5.66 o
 -10   5   4         16.80         15.02         1.43 o
  -9   5   4          0.13          0.91         0.69 o
  -8   5   4        169.21        172.27         5.57 o
  -7   5   4        147.21        154.94         4.56 o
  -6   5   4        688.25        640.83        13.43 o
  -5   5   4        214.90        187.25         5.15 o
  -4   5   4        562.76        566.83        16.27 o
  -3   5   4        387.15        368.99         9.53 o
  -2   5   4         79.30         84.38         2.70 o
  -1   5   4        538.28        529.02         9.50 o
   0   5   4        105.17         91.71         2.87 o
   1   5   4        116.07        106.64         3.28 o
   2   5   4          1.10          0.07         0.47 o
   3   5   4         26.88         26.52         1.92 o
   4   5   4          4.07          2.47         0.99 o
   5   5   4          9.32          7.35         1.61 o
   6   5   4         29.45         36.11         2.95 o
   7   5   4          1.98          1.93         2.17 o
 -11   6   4        156.01        146.49         7.81 o
 -10   6   4        141.56        129.93         4.58 o
  -9   6   4        411.05        385.84        14.39 o
  -8   6   4        368.45        360.32         8.73 o
  -7   6   4        257.99        244.98         6.50 o
  -6   6   4        119.11        119.50         3.99 o
  -5   6   4        421.69        390.29         9.15 o
  -4   6   4        335.77        327.76         7.94 o
  -3   6   4         65.35         69.68         2.87 o
  -2   6   4         40.08         39.33         2.13 o
  -1   6   4          7.18          7.88         1.24 o
   0   6   4        619.97        637.27        12.19 o
   1   6   4         75.87         77.21         3.37 o
   2   6   4        132.06        133.00         5.46 o
   3   6   4          8.99          8.31         1.69 o
   4   6   4        142.97        150.34         6.20 o
   5   6   4         86.44         91.65         4.78 o
   6   6   4         22.82         21.74         3.13 o
 -11   7   4          1.15         -1.56         3.25 o
 -10   7   4          7.09          8.63         2.14 o
  -9   7   4          0.01         -0.47         0.59 o
  -8   7   4        171.66        160.25         4.98 o
  -7   7   4         12.52         14.94         1.59 o
  -6   7   4         25.99         25.31         1.79 o
  -5   7   4        348.08        336.48         8.32 o
  -4   7   4        447.99        433.24        11.42 o
  -3   7   4         62.99         65.91         2.90 o
  -2   7   4         10.83         10.36         1.69 o
  -1   7   4        135.58        141.39         5.57 o
   0   7   4          0.98         -0.57         0.57 o
   1   7   4          0.06         -0.14         0.67 o
   2   7   4          1.01          0.51         1.03 o
   3   7   4        144.00        152.77        11.81 o
   4   7   4         70.69         68.85         4.97 o
   5   7   4          6.42          4.04         1.78 o
 -10   8   4         22.14         16.12         3.61 o
  -9   8   4        245.12        245.78         7.65 o
  -8   8   4         12.81         12.18         1.40 o
  -7   8   4         24.43         22.89         2.92 o
  -6   8   4         92.10         89.42         3.64 o
  -5   8   4         86.45         90.48         3.68 o
  -4   8   4         42.79         45.37         2.56 o
  -3   8   4          0.20         -0.34         0.67 o
  -2   8   4         12.57         11.00         1.92 o
  -1   8   4          4.61          5.04         1.38 o
   0   8   4         42.60         51.70         8.19 o
   3   8   4         69.91         72.05         5.25 o
   4   8   4         23.72         25.77         3.12 o
 -10   9   4          5.62          3.86         2.89 o
  -9   9   4         79.99         81.26         3.19 o
  -8   9   4        102.44         93.84         3.74 o
  -7   9   4        185.79        184.51         8.61 o
  -6   9   4        190.10        185.93         8.07 o
  -5   9   4        148.05        152.96         7.30 o
  -4   9   4          7.96          5.62         1.36 o
  -3   9   4         15.98         11.65         2.89 o
  -2   9   4          9.80          8.04         1.91 o
  -1   9   4        147.58        171.20        11.93 o
   0   9   4         25.20         30.36         4.58 o
  -9  10   4         99.58        129.62        12.05 o
  -8  10   4         47.15         45.92         2.54 o
  -7  10   4          5.24          6.77         1.95 o
  -6  10   4         45.09         44.35         7.47 o
  -5  10   4          7.75          6.99         3.13 o
  -4  10   4          2.81          1.93         2.41 o
  -3  10   4          5.04          2.65         1.93 o
  -2  10   4         70.40         87.08         5.52 o
  -1  10   4         15.01         22.70         3.47 o
   0  10   4          5.34          4.10         2.41 o
   0 -12   5          1.71          2.01         1.51 o
   1 -12   5          0.16          2.13         1.38 o
   2 -12   5         18.65         23.75         3.05 o
   3 -12   5         99.32        108.50        11.33 o
   4 -12   5          2.67          2.79         1.44 o
  -3 -11   5          2.31          1.20         2.41 o
  -2 -11   5          0.73          0.72         1.51 o
  -1 -11   5         12.86         17.05         1.90 o
   0 -11   5        211.12        214.35         7.08 o
   1 -11   5         93.72         91.74         3.60 o
   2 -11   5          2.92          2.77         1.36 o
   3 -11   5          2.57          2.06         1.69 o
   4 -11   5        178.77        161.03         7.52 o
   5 -11   5         27.61         31.14         2.94 o
   6 -11   5          0.52         -0.07         1.08 o
   7 -11   5         49.09         54.02         7.23 o
  -4 -10   5         11.09         12.53         3.37 o
  -3 -10   5         16.39         18.61         4.34 o
  -2 -10   5          2.84          2.18         1.14 o
  -1 -10   5         89.68         85.22         3.63 o
   0 -10   5          1.27          1.74         0.81 o
   1 -10   5        169.51        154.23         5.56 o
   2 -10   5         11.06         12.04         2.20 o
   3 -10   5         59.00         54.77         3.87 o
   4 -10   5         23.32         24.05         3.61 o
   5 -10   5         16.03         14.80         2.29 o
   6 -10   5         49.66         52.20         3.39 o
   7 -10   5         27.26         27.71         2.32 o
   8 -10   5        104.92        106.24         4.96 o
  -6  -9   5         21.00         20.24         4.34 o
  -5  -9   5          1.04          2.40         1.44 o
  -4  -9   5          4.12          4.51         1.78 o
  -3  -9   5          4.70          3.49         1.42 o
  -2  -9   5          5.52          6.18         1.26 o
  -1  -9   5          2.50          1.63         0.80 o
   0  -9   5         65.77         64.20         3.17 o
   1  -9   5          0.21         -0.13         0.52 o
   2  -9   5         22.17         23.07         1.98 o
   3  -9   5        288.24        276.39        15.18 o
   4  -9   5         10.76         12.44         1.82 o
   5  -9   5          9.85         10.96         1.70 o
   6  -9   5         20.72         20.63         2.53 o
   7  -9   5        505.53        512.76        15.52 o
   8  -9   5          8.01          9.40         1.69 o
   9  -9   5          1.43          1.20         0.72 o
  -6  -8   5          9.95         14.78         3.74 o
  -5  -8   5        169.47        167.97         8.27 o
  -4  -8   5         30.38         25.83         3.05 o
  -3  -8   5          0.57         -0.14         0.65 o
  -2  -8   5         45.48         45.59         2.47 o
  -1  -8   5        328.85        310.78         8.45 o
   0  -8   5         27.22         27.32         1.72 o
   1  -8   5        110.89        102.25         3.11 o
   2  -8   5        679.25        641.44        15.69 o
   3  -8   5        368.64        349.34         9.45 o
   4  -8   5        259.10        245.85         8.50 o
   5  -8   5         55.70         45.88         4.34 o
   6  -8   5        183.71        191.71         6.78 o
   7  -8   5         83.66         78.32         4.10 o
   8  -8   5        146.25        152.99         6.75 o
   9  -8   5         11.40         15.42         1.69 o
  10  -8   5        257.38        300.71        12.53 o
  -7  -7   5         44.85         43.62         6.51 o
  -6  -7   5         43.53         48.59         4.34 o
  -5  -7   5        138.16        152.56         7.58 o
  -4  -7   5         55.72         61.69         4.28 o
  -3  -7   5         60.49         58.24         2.42 o
  -2  -7   5        306.49        310.36         7.69 o
  -1  -7   5          5.80          6.95         1.04 o
   0  -7   5         34.54         33.91         1.78 o
   1  -7   5          1.40          0.79         0.37 o
   2  -7   5        139.00        138.82         4.79 o
   3  -7   5        257.56        245.39         7.41 o
   4  -7   5         94.43         93.13         3.41 o
   5  -7   5          0.59          0.09         0.66 o
   6  -7   5         27.35         28.68         1.55 o
   7  -7   5        836.11        857.49        17.32 o
   8  -7   5        114.79        131.35         4.52 o
   9  -7   5        277.84        306.78         8.94 o
  10  -7   5         88.12         86.90         4.24 o
  -8  -6   5         31.18         30.12         5.30 o
  -7  -6   5          6.68          2.41         2.41 o
  -6  -6   5          5.10          2.42         1.38 o
  -5  -6   5         50.05         60.41         4.34 o
  -4  -6   5         46.13         45.69         2.43 o
  -3  -6   5          6.61          5.68         0.93 o
  -2  -6   5         97.65         97.82         3.05 o
  -1  -6   5         84.19         81.90         2.90 o
   0  -6   5         24.76         26.84         1.40 o
   1  -6   5        199.45        188.67         5.71 o
   2  -6   5        204.39        198.60         6.83 o
   3  -6   5        120.58        115.89         3.83 o
   4  -6   5        472.10        478.98         8.87 o
   5  -6   5          6.10          8.18         1.24 o
   6  -6   5         50.25         60.84         2.74 o
   7  -6   5         45.95         53.84         4.17 o
   8  -6   5          0.56          0.48         0.44 o
   9  -6   5        200.85        232.57         7.30 o
  10  -6   5        131.57        154.64         5.76 o
  -9  -5   5          0.52          1.58         1.51 o
  -8  -5   5          8.84         12.10         2.54 o
  -7  -5   5          2.54          2.26         1.33 o
  -6  -5   5          4.84          5.55         4.94 o
  -5  -5   5         84.31         82.46         4.86 o
  -4  -5   5         69.92         65.08         2.50 o
  -3  -5   5         80.31         73.90         2.87 o
  -2  -5   5        279.36        285.84         6.15 o
  -1  -5   5        619.50        602.32        10.98 o
   0  -5   5        960.10        979.40        16.40 o
   1  -5   5         28.58         19.97         1.43 o
   2  -5   5          0.81          0.06         0.36 o
   3  -5   5        202.02        194.15         6.89 o
   4  -5   5         17.63         15.02         1.48 o
   5  -5   5       1077.51       1064.55        20.99 o
   6  -5   5        437.49        432.60         8.25 o
   7  -5   5        297.41        300.33         6.62 o
   8  -5   5          4.56          3.02         0.94 o
   9  -5   5        288.52        293.86         8.86 o
  10  -5   5        119.28        134.72         5.33 o
 -10  -4   5          2.54          4.42         1.78 o
  -9  -4   5          6.27          3.61         1.70 o
  -8  -4   5         15.91         15.63         2.95 o
  -7  -4   5        127.78        131.52         6.82 o
  -6  -4   5         72.59         65.49         4.42 o
  -5  -4   5        276.57        285.83        18.19 o
  -4  -4   5        160.31        149.73         3.86 o
  -3  -4   5        410.59        420.21         9.61 o
  -2  -4   5       1352.76       1373.38        22.92 o
  -1  -4   5        106.16        125.19         4.06 o
   0  -4   5        317.75        328.70         5.15 o
   1  -4   5         92.59         84.14         1.99 o
   2  -4   5        848.30        816.56        12.65 o
   3  -4   5          0.69          2.16         0.62 o
   4  -4   5          8.31          8.45         1.12 o
   5  -4   5        129.81        131.63         6.04 o
   6  -4   5          0.23          0.49         0.52 o
   7  -4   5        485.51        502.09        12.59 o
   8  -4   5         62.24         67.83         2.89 o
   9  -4   5        462.76        492.13        13.39 o
  10  -4   5         24.09         30.80         2.57 o
 -10  -3   5        113.68        124.84         9.75 o
  -9  -3   5        303.63        318.69        12.35 o
  -8  -3   5         40.03         40.88         3.64 o
  -7  -3   5         40.69         51.45         3.87 o
  -6  -3   5        133.07        141.72         5.25 o
  -5  -3   5        354.71        405.81         8.09 o
  -4  -3   5          1.41          0.88         0.38 o
  -3  -3   5        218.15        198.55         5.28 o
  -2  -3   5        482.51        503.06         8.26 o
  -1  -3   5         36.74         30.63         1.33 o
   0  -3   5       1449.67       1594.00        26.85 o
   1  -3   5          1.10          7.16         0.68 o
   2  -3   5        510.05        529.23         8.51 o
   3  -3   5        102.60         89.27         1.95 o
   4  -3   5         32.86         29.71         0.95 o
   5  -3   5       1032.25        989.87        17.20 o
   6  -3   5         92.20         86.56         3.31 o
   7  -3   5          6.75          5.75         1.04 o
   8  -3   5        169.09        171.86         7.68 o
   9  -3   5        124.91        124.76         4.86 o
  10  -3   5        159.91        176.30         6.83 o
 -10  -2   5        239.95        238.66        10.18 o
  -9  -2   5         12.60          9.24         4.22 o
  -8  -2   5         42.38         43.36         3.87 o
  -7  -2   5        403.25        425.91        11.52 o
  -6  -2   5         84.43         90.61         4.24 o
  -5  -2   5         41.26         43.29         1.49 o
  -4  -2   5        431.70        435.27         6.94 o
  -3  -2   5         52.83         50.79         1.49 o
  -2  -2   5       1201.98       1231.27        18.52 o
  -1  -2   5        517.18        548.13         9.64 o
   0  -2   5       2257.96       2433.58        45.19 o
   1  -2   5         34.78         16.00         1.33 o
   2  -2   5        827.42        728.75        12.45 o
   3  -2   5        112.14        110.35         3.22 o
   4  -2   5        405.61        394.43         8.17 o
   5  -2   5       2475.99       2348.19        43.04 o
   6  -2   5         52.58         56.02         2.73 o
   7  -2   5         76.19         73.66         3.38 o
   8  -2   5          1.79          2.84         0.92 o
   9  -2   5        115.79        118.47         6.51 o
  10  -2   5         15.63         18.90         1.97 o
 -11  -1   5          0.80         -0.72         1.20 o
 -10  -1   5         81.38         79.60         5.04 o
  -9  -1   5         23.04         21.20         2.17 o
  -8  -1   5        571.58        579.39        12.82 o
  -7  -1   5        139.93        136.39         4.35 o
  -6  -1   5        372.16        421.99         8.37 o
  -5  -1   5         16.82         14.50         0.86 o
  -4  -1   5         10.15         17.61         0.90 o
  -3  -1   5       1847.34       1912.48        26.15 o
  -2  -1   5        141.22        148.92         3.33 o
  -1  -1   5       1204.55       1237.94        20.38 o
   0  -1   5        210.68        239.78         6.30 o
   1  -1   5       2783.96       3047.17        40.67 o
   2  -1   5        315.39        312.33         6.01 o
   3  -1   5         57.97         52.06         2.17 o
   4  -1   5        290.77        264.96         5.68 o
   5  -1   5         11.88         13.82         1.73 o
   6  -1   5         42.79         39.42         2.43 o
   7  -1   5        449.26        447.69        14.41 o
   8  -1   5        218.88        207.25         7.49 o
   9  -1   5          8.67          8.44         1.80 o
  10  -1   5         39.07         42.41         6.02 o
 -11   0   5        148.06        153.89         7.59 o
 -10   0   5          1.72         -0.45         0.87 o
  -9   0   5        229.98        211.22         8.71 o
  -8   0   5        190.46        236.71        12.18 o
  -7   0   5        489.63        492.48        10.82 o
  -6   0   5         69.53         71.21         2.36 o
  -5   0   5        698.77        745.97        11.13 o
  -4   0   5        247.78        229.46         4.11 o
  -3   0   5         14.54         13.13         0.73 o
  -2   0   5          3.29          3.62         0.41 o
  -1   0   5         74.04         89.55         2.16 o
   0   0   5        257.63        310.64         7.30 o
   1   0   5         34.30         45.87         3.23 o
   2   0   5         25.86         17.39         0.75 o
   3   0   5         69.67         81.93         2.64 o
   4   0   5        299.60        321.91        12.05 o
   5   0   5        628.27        585.91        14.58 o
   6   0   5        470.15        453.36        12.15 o
   7   0   5        504.61        494.45        13.43 o
   8   0   5         34.24         32.18         2.54 o
   9   0   5         19.54         21.77         3.43 o
 -12   1   5        167.63        184.56        14.46 o
 -11   1   5          1.39          1.52         1.03 o
 -10   1   5         25.11         23.30         2.17 o
  -9   1   5        166.05        158.15         5.73 o
  -8   1   5         51.90         50.02         3.20 o
  -7   1   5        415.49        400.98         9.01 o
  -6   1   5          4.81          2.58         0.67 o
  -5   1   5        786.99        807.93        12.91 o
  -4   1   5        132.58        126.10         2.87 o
  -3   1   5       1857.06       1934.45        26.46 o
  -2   1   5        202.69        239.89         4.96 o
  -1   1   5        764.28        733.96        10.67 o
   0   1   5        424.62        418.14         7.57 o
   1   1   5        245.52        257.30         4.51 o
   2   1   5         31.82         40.46         1.45 o
   3   1   5        285.98        283.77         5.88 o
   4   1   5        598.04        552.44        11.49 o
   5   1   5        393.61        360.52         8.25 o
   6   1   5         14.52         16.44         1.16 o
   7   1   5          4.93          4.68         2.53 o
   8   1   5         35.00         33.74         2.86 o
   9   1   5         54.48         53.96         3.57 o
 -12   2   5        118.69        122.51         8.18 o
 -11   2   5         74.24         75.70         4.55 o
 -10   2   5        201.47        182.79         6.40 o
  -9   2   5         84.39         80.84         3.80 o
  -8   2   5        532.22        513.74        13.13 o
  -7   2   5         89.99         89.07         3.20 o
  -6   2   5        154.51        132.03         4.02 o
  -5   2   5         69.64         69.38         2.26 o
  -4   2   5        838.55        836.58        12.19 o
  -3   2   5        329.06        356.92         6.33 o
  -2   2   5          0.54          2.13         0.42 o
  -1   2   5        492.05        501.63         7.25 o
   0   2   5          0.05         -0.16         0.30 o
   1   2   5        985.41        934.72        16.13 o
   2   2   5         61.42         62.96         2.13 o
   3   2   5        331.60        309.16         6.49 o
   4   2   5        260.08        239.45         6.11 o
   5   2   5          8.19          9.56         1.24 o
   6   2   5         34.45         31.90         1.97 o
   7   2   5        235.16        229.95         6.35 o
   8   2   5          3.41          1.55         1.96 o
 -12   3   5         71.90         73.43         3.71 o
 -11   3   5         16.09         13.11         2.48 o
 -10   3   5         49.21         44.56         2.81 o
  -9   3   5        104.97        102.07         4.35 o
  -8   3   5         25.44         18.72         1.69 o
  -7   3   5        668.19        631.35        13.28 o
  -6   3   5         40.78         40.34         2.08 o
  -5   3   5        509.17        494.80        11.55 o
  -4   3   5        398.75        412.19         8.98 o
  -3   3   5        472.70        450.27         6.65 o
  -2   3   5        515.66        487.42         8.65 o
  -1   3   5        485.75        496.28         7.82 o
   0   3   5        255.03        226.52         4.60 o
   1   3   5        460.87        447.30        11.29 o
   2   3   5        148.47        144.01         3.84 o
   3   3   5         64.16         62.08         2.96 o
   4   3   5        214.53        189.67         5.44 o
   5   3   5         96.05         92.74         3.63 o
   6   3   5         17.80         20.17         1.77 o
   7   3   5         34.55         37.22         2.37 o
   8   3   5          3.01          1.49         0.87 o
 -12   4   5         77.23         70.24         3.50 o
 -11   4   5        130.28        126.74         8.23 o
 -10   4   5        209.73        206.83         6.88 o
  -9   4   5        286.51        258.74         7.97 o
  -8   4   5        417.47        433.80         9.97 o
  -7   4   5         21.79         19.55         1.51 o
  -6   4   5        925.42        831.22        16.80 o
  -5   4   5         28.46         19.20         1.44 o
  -4   4   5         98.39        104.47         4.42 o
  -3   4   5        112.09        110.78         4.96 o
  -2   4   5         33.28         23.03         1.80 o
  -1   4   5        747.63        761.14        17.24 o
   0   4   5         73.13         65.53         2.13 o
   1   4   5        180.37        169.78         4.34 o
   2   4   5          4.18          3.34         0.70 o
   3   4   5        598.51        591.51        12.92 o
   4   4   5        100.40        100.12         3.97 o
   5   4   5          8.54          7.90         1.32 o
   6   4   5         36.76         37.53         3.46 o
   7   4   5         34.00         33.98         3.06 o
 -12   5   5          1.29          0.00         1.20 o
 -11   5   5          0.97          0.07         0.74 o
 -10   5   5          4.54          5.79         1.26 o
  -9   5   5         54.87         56.76         3.77 o
  -8   5   5          0.18          0.04         0.55 o
  -7   5   5        209.06        201.73         5.76 o
  -6   5   5        144.52        123.85         4.16 o
  -5   5   5        277.77        269.89         6.92 o
  -4   5   5         13.92         10.04         1.32 o
  -3   5   5          6.77          9.15         1.18 o
  -2   5   5        642.42        628.69        11.85 o
  -1   5   5          0.01          0.10         0.43 o
   0   5   5         55.05         57.78         2.60 o
   1   5   5          1.50          3.18         0.83 o
   2   5   5        594.11        591.17        13.13 o
   3   5   5         17.41         20.62         2.04 o
   4   5   5          0.49          1.10         0.98 o
   5   5   5         77.89         66.31         4.42 o
   6   5   5          1.56          1.66         1.12 o
 -11   6   5          1.63          1.74         1.60 o
 -10   6   5        142.14        150.75         5.49 o
  -9   6   5          2.15          1.57         0.76 o
  -8   6   5         94.42         89.14         3.57 o
  -7   6   5         68.04         68.09         3.03 o
  -6   6   5        253.96        251.46         6.80 o
  -5   6   5         10.56         11.78         1.50 o
  -4   6   5          0.26          0.58         0.57 o
  -3   6   5         12.21         13.14         1.88 o
  -2   6   5        252.67        263.11         8.26 o
  -1   6   5        216.53        236.38         6.60 o
   0   6   5         52.76         52.05         2.70 o
   1   6   5         15.61         12.96         1.68 o
   2   6   5         11.38         12.99         2.05 o
   3   6   5         20.42         23.24         2.37 o
   4   6   5          3.42          4.26         1.40 o
   5   6   5          1.69         -0.10         1.01 o
 -11   7   5          5.11          8.67         2.65 o
 -10   7   5          3.07          3.52         1.01 o
  -9   7   5         96.33         92.79         4.67 o
  -8   7   5        265.30        248.80         7.01 o
  -7   7   5         79.96         76.79         3.37 o
  -6   7   5        221.03        205.31         6.10 o
  -5   7   5          2.67          2.86         0.85 o
  -4   7   5         19.14         14.59         1.72 o
  -3   7   5         56.98         59.41         3.47 o
  -2   7   5        177.36        184.79         8.47 o
  -1   7   5          0.02          0.03         0.73 o
   0   7   5          6.92          5.01         1.57 o
   1   7   5          6.93          7.42         3.49 o
   2   7   5        229.87        250.28         8.72 o
   3   7   5         35.34         39.55         3.14 o
   4   7   5         56.91         55.76         4.57 o
 -10   8   5         69.18         75.84         6.09 o
  -9   8   5         42.51         39.17         2.78 o
  -8   8   5          4.47          2.41         0.97 o
  -7   8   5        312.75        310.57        11.06 o
  -6   8   5          1.09          0.44         0.94 o
  -5   8   5          3.81          2.83         0.96 o
  -4   8   5          0.84          1.55         0.92 o
  -3   8   5        113.43        107.11         5.03 o
  -2   8   5          0.76          0.32         0.97 o
  -1   8   5          0.78         -0.65         0.83 o
   0   8   5          1.86          2.04         1.61 o
   2   8   5        159.93        181.67        11.81 o
  -9   9   5          0.01          0.16         0.83 o
  -8   9   5         18.23         14.76         1.68 o
  -7   9   5          1.03          0.48         0.77 o
  -6   9   5        203.49        213.58         6.65 o
  -5   9   5         11.18          7.64         2.29 o
  -4   9   5         10.65         13.15         2.10 o
  -3   9   5         44.79         46.83         5.66 o
  -2   9   5         89.66         97.54         5.86 o
  -1   9   5         87.68         95.56         5.86 o
  -8  10   5         82.54         99.34         7.59 o
  -7  10   5        146.53        183.11        14.46 o
  -6  10   5          2.43          1.32         1.14 o
  -5  10   5         25.84         21.26         3.61 o
  -4  10   5          6.96          5.58         4.70 o
  -3  10   5        100.91        106.71         6.18 o
  -2  10   5         23.16         30.36         4.34 o
  -1  10   5         77.05         79.76         7.95 o
   0 -12   6         11.05          7.33         1.21 o
   1 -12   6          7.83          7.08         2.65 o
   2 -12   6         34.09         36.11         3.94 o
  -2 -11   6          1.78          1.69         1.93 o
  -1 -11   6         17.23         18.45         1.81 o
   0 -11   6         22.15         21.57         2.03 o
   1 -11   6        137.27        153.98         7.75 o
   2 -11   6         18.32         21.00         6.27 o
   3 -11   6         30.34         32.72         3.18 o
   4 -11   6         33.43         31.36         2.99 o
   5 -11   6          9.74          8.67         1.93 o
   6 -11   6        265.54        281.19        13.01 o
   7 -11   6          3.48          2.65         1.69 o
  -4 -10   6          0.01         -1.45         1.45 o
  -3 -10   6         35.93         34.88         4.70 o
  -2 -10   6        107.01        115.05         4.01 o
  -1 -10   6        113.78        109.27         4.14 o
   0 -10   6          5.80          5.69         1.80 o
   1 -10   6          4.88          3.76         1.24 o
   2 -10   6        362.83        386.23        21.21 o
   3 -10   6         28.59         32.86         3.61 o
   4 -10   6         11.16         11.81         2.08 o
   5 -10   6        146.59        149.53         6.55 o
   6 -10   6         51.16         56.74         3.47 o
   7 -10   6        154.45        170.83         8.19 o
   8 -10   6         36.23         40.72         2.89 o
  -5  -9   6          3.68          1.57         1.57 o
  -4  -9   6          3.54          5.10         1.85 o
  -3  -9   6        105.97        120.47         6.86 o
  -2  -9   6          0.01          0.05         0.86 o
  -1  -9   6          0.01         -0.10         0.61 o
   0  -9   6          4.04          2.85         0.85 o
   1  -9   6          0.27          1.40         1.01 o
   2  -9   6          1.44          1.16         1.54 o
   3  -9   6          2.80          4.82         1.38 o
   4  -9   6          2.69          3.58         1.20 o
   5  -9   6         29.98         30.41         2.41 o
   6  -9   6        369.17        373.69        11.97 o
   7  -9   6         21.28         25.61         2.41 o
   8  -9   6        121.29        136.85         6.02 o
  -6  -8   6         27.93         29.16         3.42 o
  -5  -8   6         11.81         10.52         2.89 o
  -4  -8   6          8.11          5.06         1.73 o
  -3  -8   6          1.62          1.03         0.70 o
  -2  -8   6         97.71         95.71         3.34 o
  -1  -8   6         67.40         67.35         2.87 o
   0  -8   6          0.08         -0.40         0.50 o
   1  -8   6        245.51        236.23         7.41 o
   2  -8   6         38.40         38.65         2.48 o
   3  -8   6         87.47         88.23         3.70 o
   4  -8   6        399.13        382.15        10.21 o
   5  -8   6        151.09        153.32         5.87 o
   6  -8   6         15.82         17.09         1.56 o
   7  -8   6         65.48         66.17         2.59 o
  -7  -7   6         35.23         42.17         6.27 o
  -6  -7   6        107.06        100.11         6.24 o
  -5  -7   6         10.08          9.16         2.31 o
  -4  -7   6          4.98          5.97         1.78 o
  -3  -7   6        231.12        245.41         5.99 o
  -2  -7   6        268.29        259.24         6.10 o
  -1  -7   6        193.26        180.97         4.99 o
   0  -7   6         79.31         78.79         2.76 o
   1  -7   6         90.14         81.06         3.47 o
   2  -7   6        638.32        602.72        14.70 o
   3  -7   6         50.02         45.03         2.33 o
   4  -7   6        747.92        736.71        17.16 o
   5  -7   6         41.08         41.34         1.95 o
   6  -7   6        225.60        221.35         9.28 o
   8  -7   6         83.35         85.79         8.67 o
   9  -7   6        201.70        223.89         6.88 o
  10  -7   6          0.44          0.72         1.25 o
  -8  -6   6         97.17        103.86        10.36 o
  -7  -6   6         24.40         22.41         5.30 o
  -6  -6   6        241.35        246.86        10.43 o
  -5  -6   6          0.01         -0.12         1.19 o
  -4  -6   6         15.05         19.86         1.50 o
  -3  -6   6         35.15         35.65         2.12 o
  -2  -6   6          2.86          3.32         0.73 o
  -1  -6   6        272.77        267.43         5.92 o
   0  -6   6         12.43         10.72         0.94 o
   1  -6   6        694.72        682.81        14.11 o
   2  -6   6        129.30        120.74         3.72 o
   3  -6   6        536.62        529.14        11.27 o
   4  -6   6          0.02          0.05         0.79 o
   5  -6   6         65.57         67.33         3.14 o
   6  -6   6        101.78        106.46         3.31 o
   7  -6   6         71.38         71.61         7.54 o
   8  -6   6        597.71        644.58        15.88 o
   9  -6   6         78.02         89.30         4.74 o
  10  -6   6         11.30         19.74         3.47 o
  -9  -5   6          6.71          4.54         1.56 o
  -8  -5   6         12.36         18.55         4.82 o
  -7  -5   6         12.97          7.71         2.89 o
  -6  -5   6         54.50         53.25         6.51 o
  -5  -5   6          0.61          1.16         1.45 o
  -4  -5   6        343.34        339.63         8.87 o
  -3  -5   6         12.64         13.74         1.27 o
  -2  -5   6         49.22         45.81         2.62 o
  -1  -5   6        117.11        125.76         3.79 o
   0  -5   6        134.12        119.00         3.86 o
   1  -5   6         15.45         18.36         1.91 o
   2  -5   6         53.10         41.60         1.86 o
   3  -5   6        113.78        107.79         2.55 o
   4  -5   6       1865.71       1836.94        34.43 o
   5  -5   6         33.78         30.84         1.76 o
   6  -5   6         65.22         67.48         3.15 o
   7  -5   6        126.57        125.47         3.82 o
   8  -5   6         15.02         13.34         1.34 o
   9  -5   6        425.96        472.19        12.88 o
  10  -5   6          0.06         -0.60         0.60 o
 -10  -4   6         68.66         60.98         8.19 o
  -9  -4   6          0.36          0.86         1.33 o
  -8  -4   6        137.56        149.50         7.62 o
  -7  -4   6          8.53         11.02         3.13 o
  -6  -4   6        199.20        201.92         9.88 o
  -5  -4   6        315.58        316.56        13.11 o
  -4  -4   6        644.00        615.34        12.96 o
  -3  -4   6        862.35        815.51        16.27 o
  -2  -4   6       1027.23        998.07        17.24 o
  -1  -4   6        474.65        514.59         9.57 o
   0  -4   6        178.88        197.29         3.47 o
   1  -4   6        158.98        133.95         3.66 o
   2  -4   6         12.60         13.22         0.73 o
   3  -4   6        545.39        533.96         9.80 o
   4  -4   6       3602.33       3634.55        52.81 o
   5  -4   6        384.45        378.74         7.02 o
   6  -4   6        209.99        203.23         5.40 o
   7  -4   6         84.19         81.16         3.37 o
   8  -4   6        169.26        179.15         8.44 o
   9  -4   6          1.30          1.06         0.71 o
  10  -4   6         72.81         81.03         9.52 o
 -10  -3   6         14.33         20.48         3.36 o
  -9  -3   6         44.25         55.61         4.52 o
  -8  -3   6          7.55          1.58         2.29 o
  -7  -3   6         35.29         35.80         3.29 o
  -6  -3   6         61.13         59.21         4.30 o
  -5  -3   6          5.58          3.83         0.77 o
  -4  -3   6        465.90        467.57         8.41 o
  -3  -3   6        140.01        140.13         4.71 o
  -2  -3   6         38.14         41.42         1.74 o
  -1  -3   6        221.01        250.99         5.90 o
   0  -3   6        768.06        797.98        17.35 o
   1  -3   6          8.18          4.76         0.55 o
   2  -3   6         11.28         12.87         0.77 o
   3  -3   6         55.87         43.79         3.17 o
   4  -3   6        105.28        103.54         3.67 o
   5  -3   6        152.12        143.33         3.74 o
   6  -3   6        169.93        177.00         5.05 o
   7  -3   6         57.14         56.47         2.88 o
   8  -3   6          4.98          3.91         1.41 o
   9  -3   6          9.67          9.58         1.55 o
  10  -3   6         80.57         77.83         8.19 o
 -10  -2   6        127.08        133.43         7.29 o
  -9  -2   6        181.74        187.88         8.68 o
  -8  -2   6        214.38        239.18         9.81 o
  -7  -2   6        177.97        182.76         6.37 o
  -6  -2   6         82.22         83.35         2.86 o
  -5  -2   6         98.92         91.44         2.56 o
  -4  -2   6         59.56         47.18         1.93 o
  -3  -2   6        167.56        168.69         4.15 o
  -2  -2   6        175.14        181.66         4.44 o
  -1  -2   6         42.81         64.15         3.81 o
   0  -2   6         18.25         15.40         0.88 o
   1  -2   6         32.33         42.14         1.49 o
   2  -2   6        599.65        620.15        11.05 o
   3  -2   6        174.89        161.82         4.23 o
   4  -2   6       1248.19       1152.06        19.96 o
   5  -2   6        317.74        311.73         7.60 o
   6  -2   6        515.69        484.09        13.85 o
   7  -2   6        105.16         98.56         4.23 o
   8  -2   6        122.26        117.82         4.88 o
   9  -2   6          7.13          7.62         1.63 o
  10  -2   6         45.42         48.68         7.47 o
 -11  -1   6         78.51         94.70         7.47 o
 -10  -1   6          8.30          6.45         2.04 o
  -9  -1   6         30.50         33.05         2.85 o
  -8  -1   6        459.75        445.54        14.66 o
  -7  -1   6        114.32         99.28         4.26 o
  -6  -1   6        182.69        182.47         4.17 o
  -5  -1   6        219.37        224.41         4.29 o
  -4  -1   6        760.60        771.48        11.48 o
  -3  -1   6         10.48         13.13         0.79 o
  -2  -1   6       1261.38       1332.78        20.19 o
  -1  -1   6       2828.62       3010.49        43.98 o
   0  -1   6       1719.57       1832.06        35.15 o
   1  -1   6         89.11         80.69         2.44 o
   2  -1   6        669.33        641.91        13.00 o
   3  -1   6       1053.44        979.63        23.49 o
   4  -1   6        437.66        408.26         8.31 o
   5  -1   6          4.00          7.09         1.21 o
   6  -1   6         16.12         18.86         1.87 o
   7  -1   6        210.62        205.82         7.07 o
   8  -1   6        176.99        169.71         7.49 o
   9  -1   6         15.75         13.67         2.06 o
 -11   0   6          4.52          1.04         2.17 o
 -10   0   6        101.37         95.40         5.67 o
  -9   0   6        115.87        112.12         6.02 o
  -8   0   6        345.03        343.06         9.75 o
  -7   0   6         27.45         26.38         1.79 o
  -6   0   6         34.33         31.88         1.48 o
  -5   0   6       1187.24       1197.21        17.24 o
  -4   0   6          1.32          1.24         0.40 o
  -3   0   6         57.56         71.17         1.89 o
  -2   0   6         45.30         53.97         1.56 o
  -1   0   6        738.81        697.15        11.20 o
   0   0   6        260.98        252.27         5.24 o
   1   0   6         25.39         23.50         1.38 o
   2   0   6        173.02        165.07         6.65 o
   3   0   6        119.71        114.41         2.93 o
   4   0   6        115.34        121.68         4.50 o
   5   0   6        150.56        136.71         5.10 o
   6   0   6         46.01         49.00         2.92 o
   7   0   6         36.89         34.05         2.60 o
   8   0   6         95.61         93.80         4.76 o
   9   0   6          9.00          3.61         2.17 o
 -12   1   6          0.01          0.24         2.17 o
 -11   1   6         15.06         18.32         3.12 o
 -10   1   6          3.82          4.35         2.05 o
  -9   1   6        265.52        247.35         7.92 o
  -8   1   6         34.49         29.70         2.25 o
  -7   1   6         11.41          8.66         1.32 o
  -6   1   6        280.08        274.73         8.61 o
  -5   1   6        110.75        101.91         3.19 o
  -4   1   6        304.93        291.80         5.14 o
  -3   1   6         16.16         17.70         1.10 o
  -2   1   6        399.89        436.62         6.96 o
  -1   1   6        327.16        272.10         5.17 o
   0   1   6       1800.61       1850.60        27.75 o
   1   1   6        743.04        724.12        11.89 o
   2   1   6         12.35         16.34         1.02 o
   3   1   6        789.58        728.62        13.11 o
   4   1   6         14.00         12.07         1.32 o
   5   1   6         21.63         17.11         1.36 o
   6   1   6         15.77         12.76         1.83 o
   7   1   6         27.66         26.14         3.21 o
   8   1   6         25.41         26.92         2.57 o
 -11   2   6         29.53         30.08         3.08 o
 -10   2   6          4.16          4.59         1.25 o
  -9   2   6        248.74        246.67         7.85 o
  -8   2   6        123.02        115.15         4.66 o
  -7   2   6       1138.04       1065.18        20.98 o
  -6   2   6        100.08         95.33         3.40 o
  -5   2   6         65.30         56.69         2.17 o
  -4   2   6        315.14        328.95         5.66 o
  -3   2   6        455.52        469.85         7.53 o
  -2   2   6        880.24        872.04        13.08 o
  -1   2   6         80.44         79.10         2.72 o
   0   2   6          1.43          1.19         0.42 o
   1   2   6        159.67        161.03         3.86 o
   2   2   6       1268.45       1207.18        20.65 o
   3   2   6        243.96        217.19         5.72 o
   4   2   6         68.11         62.23         2.64 o
   5   2   6        130.26        119.49         4.00 o
   6   2   6        194.52        187.57         5.74 o
   7   2   6        163.17        175.47         5.02 o
   8   2   6          0.45          0.96         1.20 o
 -12   3   6          6.36          6.27         2.41 o
 -11   3   6          2.24          2.87         1.11 o
 -10   3   6         74.34         74.29         4.39 o
  -9   3   6          5.47          4.03         1.21 o
  -8   3   6        126.56        120.44         4.14 o
  -7   3   6         13.75         14.97         1.47 o
  -6   3   6        318.50        286.02         7.18 o
  -5   3   6          0.40          0.08         0.53 o
  -4   3   6          3.20          3.53         0.73 o
  -3   3   6         43.18         39.88         1.35 o
  -2   3   6         11.43         10.86         0.81 o
  -1   3   6        357.21        333.44         8.67 o
   0   3   6         18.30         15.49         1.21 o
   1   3   6        762.82        741.62        13.57 o
   2   3   6          3.44          2.09         0.65 o
   3   3   6        119.21        108.84         3.78 o
   4   3   6        143.03        138.12         4.55 o
   5   3   6         65.27         64.20         2.98 o
   6   3   6          0.86         -0.05         0.75 o
   7   3   6          3.65          2.76         0.92 o
 -12   4   6         14.00         17.59         3.61 o
 -11   4   6         38.02         43.06         3.54 o
 -10   4   6         22.78         16.90         2.27 o
  -9   4   6        419.27        403.96        11.30 o
  -8   4   6          1.12          0.23         0.61 o
  -7   4   6        104.11        101.54         3.83 o
  -6   4   6         26.44         29.78         2.99 o
  -5   4   6        225.01        210.82         6.81 o
  -4   4   6          2.15         -0.11         0.43 o
  -3   4   6        448.20        448.76         9.02 o
  -2   4   6        295.67        290.44         6.37 o
  -1   4   6         90.11         90.87         2.71 o
   0   4   6         55.18         52.99         2.22 o
   1   4   6         19.62         19.82         1.40 o
   2   4   6          7.88          6.94         1.11 o
   3   4   6         47.20         51.69         2.92 o
   4   4   6          2.45          2.86         0.85 o
   5   4   6         43.26         45.54         2.60 o
   6   4   6        113.01         96.64         4.70 o
   7   4   6          1.35         -1.20         1.20 o
 -11   5   6          3.34          3.89         1.47 o
 -10   5   6         71.51         61.97         7.43 o
  -9   5   6         94.41         92.94         3.80 o
  -8   5   6         42.59         46.25         2.78 o
  -7   5   6        420.59        382.30         9.37 o
  -6   5   6         19.71         14.34         1.54 o
  -5   5   6         13.75         16.49         1.72 o
  -4   5   6         48.30         38.63         2.15 o
  -3   5   6        174.90        174.71         5.67 o
  -2   5   6         91.64         81.44         3.58 o
  -1   5   6          0.07         -0.56         0.56 o
   0   5   6         62.59         68.29         3.08 o
   1   5   6        706.71        744.43        16.03 o
   2   5   6        133.38        133.23         5.48 o
   3   5   6         28.78         25.74         2.46 o
   4   5   6         74.33         77.61         4.21 o
   5   5   6          0.04         -0.69         1.13 o
   6   5   6         31.73         35.18         5.78 o
 -11   6   6        148.63        128.41         6.99 o
 -10   6   6         17.10         15.99         1.95 o
  -9   6   6         12.82         11.48         1.59 o
  -8   6   6        246.92        251.46         7.13 o
  -7   6   6          0.26          0.00         0.65 o
  -6   6   6         58.94         61.42         3.00 o
  -5   6   6         47.62         45.23         2.51 o
  -4   6   6        360.99        353.42        10.49 o
  -3   6   6         48.76         45.54         3.08 o
  -2   6   6        153.82        163.80         6.34 o
  -1   6   6          1.28          2.17         0.97 o
   0   6   6          0.64          0.61         1.16 o
   1   6   6        151.16        159.73         5.42 o
   2   6   6         28.13         27.14         2.54 o
   3   6   6         33.92         36.57         2.98 o
   4   6   6          3.21          1.96         1.14 o
   5   6   6         41.43         40.56         5.10 o
 -10   7   6         30.63         31.42         4.45 o
  -9   7   6         34.12         34.00         2.27 o
  -8   7   6         48.44         39.47         3.41 o
  -7   7   6        222.70        223.24         7.62 o
  -6   7   6         68.24         63.72         3.16 o
  -5   7   6         13.21          9.62         1.80 o
  -4   7   6          8.47          6.46         2.68 o
  -3   7   6        408.40        427.50        12.45 o
  -2   7   6        223.84        237.32        10.06 o
  -1   7   6          7.83          8.03         2.12 o
   0   7   6          0.08          0.22         1.05 o
   1   7   6        122.53        122.31         6.93 o
   2   7   6         60.62         59.62         4.73 o
   3   7   6         43.30         45.49         3.44 o
   4   7   6         30.47         33.74         5.30 o
 -10   8   6         21.79         20.97         3.25 o
  -9   8   6         80.72         83.68         3.98 o
  -8   8   6        116.07        112.66         4.48 o
  -7   8   6          2.92          0.61         0.99 o
  -6   8   6         51.00         51.72         3.99 o
  -5   8   6         11.09          8.40         1.74 o
  -4   8   6        177.67        185.88         7.19 o
  -3   8   6          8.24          8.46         2.72 o
  -2   8   6        112.37        116.30         6.32 o
  -1   8   6        120.93        135.59         7.83 o
   0   8   6         25.28         32.64         3.58 o
   1   8   6        201.79        212.75        15.66 o
   2   8   6         13.59         16.15         3.61 o
  -9   9   6         97.99         97.59         9.16 o
  -8   9   6         14.41         16.12         2.47 o
  -7   9   6          7.18         10.96         2.02 o
  -6   9   6          3.73          4.74         1.34 o
  -5   9   6         40.00         40.60         3.11 o
  -4   9   6          9.52          4.28         1.27 o
  -3   9   6         87.63         99.36         5.32 o
  -2   9   6         10.29          2.87         1.19 o
  -1   9   6          1.84          4.82         2.41 o
  -6  10   6          5.05          7.47         3.13 o
  -4  10   6         17.34         10.84         2.89 o
  -3  10   6         92.96        100.49         8.19 o
  -2 -11   7          3.27          2.76         1.85 o
  -1 -11   7         16.84         15.33         1.82 o
   0 -11   7          0.10         -0.07         1.10 o
   1 -11   7         36.15         37.85         4.58 o
   2 -11   7         10.14          9.20         2.20 o
   3 -11   7         15.73         16.87         2.72 o
   4 -11   7          0.33         -0.70         0.98 o
   5 -11   7         49.93         53.98         4.58 o
   6 -11   7          0.03          2.89         1.93 o
  -3 -10   7         80.81         87.21         5.48 o
  -2 -10   7         94.27         88.82         4.06 o
  -1 -10   7         30.17         29.72         2.95 o
   0 -10   7         68.78         67.07         2.44 o
   1 -10   7          3.10          3.07         1.86 o
   2 -10   7         21.25         22.47         2.80 o
   3 -10   7        373.72        373.48        13.03 o
   4 -10   7         19.13         20.81         3.37 o
   5 -10   7         32.86         34.28         2.73 o
   6 -10   7         92.15         90.08         5.42 o
   7 -10   7         25.35         27.41         1.91 o
  -5  -9   7          1.63          0.05         1.20 o
  -4  -9   7         40.93         48.35         5.78 o
  -3  -9   7        144.55        146.73         6.08 o
  -2  -9   7         33.66         34.07         2.08 o
  -1  -9   7          2.10          1.62         0.67 o
   0  -9   7         94.21         94.33         3.34 o
   1  -9   7        212.03        214.56         7.33 o
   2  -9   7        161.06        162.18         5.96 o
   3  -9   7        603.70        589.69        15.10 o
   4  -9   7         54.35         57.25         6.39 o
   5  -9   7         76.06         78.25         3.94 o
   6  -9   7         98.07        108.07         4.26 o
   7  -9   7         24.72         23.78         1.64 o
  -6  -8   7         21.79         16.29         2.95 o
  -5  -8   7         28.53         31.88         3.53 o
  -4  -8   7          1.05         -0.48         1.20 o
  -3  -8   7         41.33         38.51         2.19 o
  -2  -8   7        125.31        124.85         3.91 o
  -1  -8   7          0.23          0.29         0.58 o
   0  -8   7         38.55         41.71         1.72 o
   1  -8   7         13.12         14.29         2.35 o
   2  -8   7         67.63         66.08         2.92 o
   3  -8   7         27.50         27.10         1.89 o
   4  -8   7          0.40          0.12         0.52 o
   5  -8   7        159.50        160.81         5.36 o
   6  -8   7         23.16         25.95         1.68 o
  -7  -7   7        131.06        144.25         8.68 o
  -6  -7   7         84.26        100.07         6.18 o
  -5  -7   7         23.44         20.43         2.94 o
  -4  -7   7         26.81         28.76         1.98 o
  -3  -7   7        131.60        130.30         4.07 o
  -2  -7   7          2.90          2.48         0.85 o
  -1  -7   7        103.45         95.90         3.28 o
   0  -7   7        108.27        105.60         2.98 o
   1  -7   7         68.57         68.24         2.94 o
   2  -7   7         55.29         57.63         2.63 o
   3  -7   7       3008.03       2930.82        53.61 o
   4  -7   7         21.20         21.11         1.53 o
   5  -7   7          1.08          1.63         0.55 o
   6  -7   7         68.52         73.77         3.49 o
  -8  -6   7         17.45         10.60         3.37 o
  -7  -6   7          7.53          5.06         3.01 o
  -6  -6   7          1.31         -0.24         1.19 o
  -5  -6   7        299.01        320.15        12.14 o
  -4  -6   7         92.79         92.84         3.69 o
  -3  -6   7        107.45        101.96         3.37 o
  -2  -6   7        340.54        338.40         7.35 o
  -1  -6   7        211.99        201.33         4.86 o
   0  -6   7         64.06         52.66         2.05 o
   1  -6   7        249.69        228.43         6.08 o
   2  -6   7         35.59         29.20         1.76 o
   3  -6   7        691.57        649.02        13.57 o
   4  -6   7        314.07        318.15         9.54 o
   5  -6   7         41.42         37.77         2.67 o
   6  -6   7          0.01          0.75         0.53 o
   7  -6   7        177.08        178.97         6.21 o
   8  -6   7          0.75          0.55         0.72 o
   9  -6   7         41.56         51.21         2.64 o
  -9  -5   7         10.02          9.64         3.61 o
  -8  -5   7         63.43         65.79         7.71 o
  -7  -5   7         12.97         13.98         4.10 o
  -6  -5   7         45.63         40.87         3.65 o
  -5  -5   7          1.45          1.38         0.90 o
  -4  -5   7          5.52          6.11         1.16 o
  -3  -5   7         21.68         22.04         1.63 o
  -2  -5   7        136.15        131.77         3.65 o
  -1  -5   7        398.05        379.92         8.41 o
   0  -5   7         13.95         11.40         0.71 o
   1  -5   7        205.07        203.24         5.47 o
   2  -5   7         23.70         24.77         2.09 o
   3  -5   7          9.44         12.86         1.05 o
   4  -5   7        245.45        253.42         5.62 o
   5  -5   7         45.17         47.10         1.66 o
   6  -5   7        221.04        227.27         5.98 o
   7  -5   7         44.93         46.71         2.10 o
   8  -5   7         22.55         21.60         2.42 o
   9  -5   7          7.27          6.74         1.48 o
 -10  -4   7         23.86         20.17         2.98 o
  -9  -4   7        102.34        107.37         6.54 o
  -8  -4   7         97.97         91.57         8.92 o
  -7  -4   7          2.47          4.82         2.41 o
  -6  -4   7        340.10        346.36        18.18 o
  -5  -4   7         68.11         74.56         3.64 o
  -4  -4   7          9.87         12.53         1.51 o
  -3  -4   7         26.67         27.79         1.75 o
  -2  -4   7        544.96        542.32        11.43 o
  -1  -4   7          2.33          2.92         0.65 o
   0  -4   7          6.72          2.65         0.41 o
   1  -4   7        174.97        174.28         5.36 o
   2  -4   7        219.29        207.77         4.81 o
   3  -4   7       2187.44       2151.65        50.33 o
   4  -4   7        117.26        117.96         3.54 o
   5  -4   7        148.66        149.03         3.98 o
   6  -4   7         11.21          8.61         0.97 o
   7  -4   7        636.44        628.38        15.71 o
   8  -4   7          9.30         10.53         1.45 o
   9  -4   7         45.11         50.39         3.19 o
 -10  -3   7         46.42         49.96         6.99 o
  -9  -3   7         86.71         96.36         6.27 o
  -8  -3   7         83.01         83.94         5.55 o
  -7  -3   7        212.05        214.39         9.09 o
  -6  -3   7          9.34         10.31         5.18 o
  -5  -3   7        603.85        602.98        13.70 o
  -4  -3   7         25.26         24.70         2.02 o
  -3  -3   7         67.26         65.03         2.31 o
  -2  -3   7        487.43        488.11         9.18 o
  -1  -3   7       1529.86       1539.59        25.42 o
   0  -3   7         28.73         32.25         1.14 o
   1  -3   7        188.46        189.76         6.61 o
   2  -3   7       1590.87       1539.55        28.80 o
   3  -3   7         33.64         30.14         1.63 o
   4  -3   7        118.71        115.06         3.36 o
   5  -3   7          8.80         12.42         1.28 o
   6  -3   7        278.19        263.72         7.02 o
   7  -3   7         22.82         26.60         2.07 o
   8  -3   7          2.42          0.57         1.06 o
   9  -3   7         45.74         48.35         3.06 o
 -10  -2   7          7.75          5.06         2.41 o
  -9  -2   7         82.40         79.28         5.32 o
  -8  -2   7          3.78          4.01         1.69 o
  -7  -2   7         10.65         12.35         3.61 o
  -6  -2   7        460.81        458.43        10.21 o
  -5  -2   7        270.84        266.94         5.50 o
  -4  -2   7        531.64        549.51        10.42 o
  -3  -2   7        168.17        162.14         4.05 o
  -2  -2   7        317.90        280.69         8.99 o
  -1  -2   7         78.03         89.61         2.60 o
   0  -2   7          4.80          6.09         0.71 o
   1  -2   7        537.43        494.17        11.13 o
   2  -2   7        176.76        165.74         6.09 o
   3  -2   7         91.06         96.32         3.00 o
   4  -2   7        402.53        388.48         8.14 o
   5  -2   7         45.42         41.32         2.15 o
   6  -2   7        102.13         87.54         6.55 o
   7  -2   7        131.81        128.51         5.08 o
   8  -2   7         12.56         11.80         2.55 o
   9  -2   7         38.71         47.47         6.27 o
 -11  -1   7         64.14         62.17         6.51 o
 -10  -1   7         58.54         61.45         6.02 o
  -9  -1   7         23.02         24.82         2.95 o
  -8  -1   7         36.57         37.07         2.81 o
  -7  -1   7        256.17        268.23         8.34 o
  -6  -1   7          9.78          9.02         1.29 o
  -5  -1   7         14.57         15.11         1.21 o
  -4  -1   7          4.50          4.23         0.71 o
  -3  -1   7        523.07        506.91         9.68 o
  -2  -1   7       1151.37       1111.30        18.93 o
  -1  -1   7         42.69         35.27         1.84 o
   0  -1   7        450.35        476.50         8.92 o
   1  -1   7         74.88         68.02         2.52 o
   2  -1   7       1991.67       1863.63        31.12 o
   3  -1   7         12.65         10.21         1.07 o
   4  -1   7        332.77        307.05         7.79 o
   5  -1   7         30.65         23.11         2.51 o
   6  -1   7        171.66        168.59         6.08 o
   7  -1   7         98.22         90.33         4.26 o
   8  -1   7         88.12         84.69         4.41 o
 -11   0   7          5.42          7.03         4.34 o
 -10   0   7        293.74        288.26        11.56 o
  -9   0   7        200.62        210.60         9.19 o
  -8   0   7        171.05        165.82         7.55 o
  -7   0   7         38.25         37.71         2.37 o
  -6   0   7          4.97          3.83         0.81 o
  -5   0   7         29.96         26.85         1.57 o
  -4   0   7        548.15        538.51         9.31 o
  -3   0   7        667.94        674.39        11.15 o
  -2   0   7        588.86        587.17        10.87 o
  -1   0   7         94.59         97.63         4.80 o
   0   0   7        750.13        739.04        13.20 o
   1   0   7        912.20        874.81        14.11 o
   2   0   7         16.91         16.15         1.02 o
   3   0   7        148.44        149.43         3.48 o
   4   0   7        170.17        147.83         5.42 o
   5   0   7        477.24        435.77        11.98 o
   6   0   7        188.84        171.47         6.40 o
   7   0   7          5.92          4.35         1.27 o
   8   0   7         24.32         27.27         2.47 o
 -11   1   7         24.98         28.26         3.21 o
 -10   1   7         52.03         47.68         7.35 o
  -9   1   7         39.38         35.93         3.47 o
  -8   1   7          1.67          2.27         1.27 o
  -7   1   7         90.95         95.17         7.10 o
  -6   1   7         31.38         28.10         2.42 o
  -5   1   7         12.39          8.02         1.03 o
  -4   1   7        145.06        156.14         3.67 o
  -3   1   7        426.34        402.97         7.31 o
  -2   1   7        273.25        260.72         5.24 o
  -1   1   7        216.77        217.50         5.04 o
   0   1   7         15.32         13.87         1.00 o
   1   1   7         51.67         43.18         1.69 o
   2   1   7        183.74        170.69         3.97 o
   3   1   7        186.96        171.47         4.29 o
   4   1   7        119.10        107.68         3.48 o
   5   1   7          1.67          0.61         0.52 o
   6   1   7         28.22         26.92         4.28 o
   7   1   7          2.17          3.29         1.11 o
 -11   2   7          4.38          7.30         2.04 o
 -10   2   7        101.25         91.13         5.56 o
  -9   2   7         16.16         13.09         2.36 o
  -8   2   7         73.74         71.97         5.49 o
  -7   2   7        328.23        326.39         8.26 o
  -6   2   7        193.55        184.36         6.20 o
  -5   2   7          1.83          4.67         0.97 o
  -4   2   7        135.77        119.76         3.46 o
  -3   2   7        722.02        691.54        11.57 o
  -2   2   7        220.44        206.81         4.47 o
  -1   2   7        386.54        342.02         6.56 o
   0   2   7          0.02          0.05         0.39 o
   1   2   7         13.80         12.73         1.13 o
   2   2   7        188.70        173.70         4.46 o
   3   2   7         11.64         11.18         1.33 o
   4   2   7        178.74        156.57         4.79 o
   5   2   7        271.11        252.82         6.75 o
   6   2   7         23.65         23.55         1.88 o
   7   2   7         87.60         75.27         4.44 o
 -11   3   7          8.11          3.15         2.53 o
 -10   3   7         57.79         66.42         4.94 o
  -9   3   7        114.44        107.52         5.96 o
  -8   3   7        668.92        639.95        14.08 o
  -7   3   7         86.39         91.00         3.56 o
  -6   3   7        126.18        112.81         4.09 o
  -5   3   7         37.69         26.71         2.16 o
  -4   3   7        159.99        155.82         4.87 o
  -3   3   7         42.99         40.76         1.96 o
  -2   3   7         65.64         61.40         2.00 o
  -1   3   7         37.45         37.14         1.66 o
   0   3   7       1741.92       1726.91        29.10 o
   1   3   7        253.62        255.34         6.02 o
   2   3   7          3.40          2.90         0.80 o
   3   3   7         13.41         12.60         1.55 o
   4   3   7          2.96          1.78         0.80 o
   5   3   7        153.19        154.40         5.09 o
   6   3   7         17.03         13.12         1.54 o
   7   3   7         62.86         60.02         9.40 o
 -11   4   7          1.83          1.39         1.11 o
 -10   4   7          4.46          3.65         1.34 o
  -9   4   7          1.00          1.95         1.05 o
  -8   4   7         56.01         56.15         2.90 o
  -7   4   7         13.41         19.69         1.84 o
  -6   4   7        176.57        166.08         6.21 o
  -5   4   7        108.25         96.35         4.84 o
  -4   4   7        219.33        186.30         5.62 o
  -3   4   7        728.89        707.38        15.05 o
  -2   4   7         41.32         44.26         2.86 o
  -1   4   7          3.70          4.18         1.08 o
   0   4   7        142.68        142.91         4.15 o
   1   4   7         22.81         23.99         1.65 o
   2   4   7         39.44         38.66         3.34 o
   3   4   7          5.97          5.77         1.19 o
   4   4   7         38.33         40.87         2.46 o
   5   4   7         52.93         54.22         3.00 o
   6   4   7         11.26          6.13         1.85 o
 -10   5   7         48.97         49.17         9.04 o
  -9   5   7         24.80         16.76         1.90 o
  -8   5   7        123.49        120.26         4.60 o
  -7   5   7        123.61        112.32         6.93 o
  -6   5   7         18.64         23.56         2.29 o
  -5   5   7         50.56         39.42         2.84 o
  -4   5   7        662.98        644.46        16.64 o
  -3   5   7        325.13        326.55        10.28 o
  -2   5   7        108.95        108.35         4.90 o
  -1   5   7          1.91         -0.10         0.72 o
   0   5   7        191.85        188.72         5.87 o
   1   5   7        173.02        185.84         5.96 o
   2   5   7        127.00        127.54         5.59 o
   3   5   7        114.94        109.91         6.65 o
   4   5   7         14.05         19.81         2.47 o
   5   5   7        184.70        198.24        10.39 o
 -10   6   7         59.21         69.47         4.74 o
  -9   6   7         71.19         63.43         3.74 o
  -8   6   7         19.62         11.94         1.98 o
  -7   6   7         21.35         21.65         2.38 o
  -6   6   7         96.70         83.88         5.63 o
  -5   6   7        197.00        199.31        12.77 o
  -4   6   7         77.93         88.82         4.58 o
  -3   6   7        148.05        148.54         6.09 o
  -2   6   7        152.38        161.93         8.50 o
  -1   6   7         56.56         62.20         3.80 o
   0   6   7        437.27        441.80        12.83 o
   1   6   7        120.59        128.01        11.19 o
   2   6   7         85.69         98.03         4.98 o
   3   6   7          0.58          1.43         1.10 o
   4   6   7          4.96          5.18         1.87 o
  -9   7   7          1.67          3.21         1.23 o
  -8   7   7        180.56        180.09         7.07 o
  -7   7   7          4.92          6.61         1.47 o
  -6   7   7         28.08         26.75         2.55 o
  -5   7   7          1.04          0.99         0.95 o
  -4   7   7        383.16        375.37        11.58 o
  -3   7   7          0.02         -0.20         0.92 o
  -2   7   7          3.29          2.44         1.69 o
  -1   7   7          9.10          8.04         2.12 o
   0   7   7         44.11         45.49         3.37 o
   1   7   7         13.78         10.89         3.74 o
   2   7   7         83.13         86.55         5.79 o
   3   7   7          0.47         -0.24         1.93 o
  -9   8   7        109.08         94.70         8.92 o
  -8   8   7         17.61         23.01         2.50 o
  -7   8   7         10.64          9.16         2.21 o
  -6   8   7          0.46          1.57         1.06 o
  -5   8   7         22.94         25.38         2.61 o
  -4   8   7        184.02        197.53         7.78 o
  -3   8   7         23.73         21.13         2.68 o
  -2   8   7          6.51         10.19         2.56 o
  -1   8   7          2.30          1.57         1.33 o
   0   8   7         45.33         64.34         7.71 o
   1   8   7          8.60         12.97         2.54 o
  -7   9   7         62.63         87.47         9.88 o
  -6   9   7        102.22        112.47         6.34 o
  -5   9   7         98.83        114.94         5.75 o
  -4   9   7          0.22         -0.92         0.92 o
  -3   9   7        142.79        146.93         6.65 o
  -2   9   7          1.22          0.37         3.25 o
  -1   9   7          5.78          6.02         2.41 o
  -2 -11   8          2.30          3.75         1.68 o
  -1 -11   8          2.08          2.70         1.01 o
   0 -11   8         55.14         56.36         3.38 o
   1 -11   8         93.90         95.56         5.02 o
   2 -11   8        315.31        314.15        14.95 o
   3 -11   8         20.05         17.35         2.21 o
   4 -11   8         53.06         52.22         4.13 o
  -3 -10   8         30.77         26.56         2.89 o
  -2 -10   8         36.95         42.30         2.66 o
  -1 -10   8         49.06         52.78         2.60 o
   0 -10   8          0.01         -0.55         0.80 o
   1 -10   8         63.74         57.06         3.90 o
   2 -10   8         31.35         28.99         2.28 o
   3 -10   8          2.79          2.76         1.10 o
   4 -10   8         49.58         48.55         7.18 o
   5 -10   8         48.69         54.78         3.15 o
   6 -10   8         81.31         91.74         3.99 o
   7 -10   8        122.48        125.63         4.69 o
  -5  -9   8          4.87          7.95         4.10 o
  -4  -9   8         80.01         73.21         9.28 o
  -3  -9   8         40.34         42.02         2.40 o
  -2  -9   8          4.63          5.63         1.12 o
  -1  -9   8          6.37          5.16         0.95 o
   0  -9   8        140.35        140.18         5.59 o
   1  -9   8         95.78         92.67         4.02 o
   2  -9   8        870.54        875.19        18.68 o
   3  -9   8          0.20          0.02         0.73 o
   4  -9   8          1.40          1.05         0.71 o
   5  -9   8         61.28         60.26         5.00 o
   6  -9   8        178.01        190.64         6.19 o
  -6  -8   8         13.43         19.36         3.34 o
  -5  -8   8         25.16         22.89         3.24 o
  -4  -8   8          0.99          1.36         1.93 o
  -3  -8   8         63.26         63.70         2.83 o
  -2  -8   8         73.42         73.71         2.94 o
  -1  -8   8          1.57          1.54         0.90 o
   0  -8   8          0.12         -0.69         0.69 o
   1  -8   8          0.03          0.20         0.70 o
   2  -8   8        291.62        278.26         7.58 o
   3  -8   8         11.46         10.23         1.37 o
   4  -8   8         44.50         44.93         2.37 o
   5  -8   8          2.48          3.17         0.77 o
   6  -8   8         39.00         39.25         2.03 o
  -7  -7   8          0.05         -0.14         1.27 o
  -6  -7   8         26.57         24.13         3.29 o
  -5  -7   8         14.83         15.33         2.78 o
  -4  -7   8         48.34         40.84         2.49 o
  -3  -7   8          5.69          2.32         0.86 o
  -2  -7   8         95.35        100.00         3.37 o
  -1  -7   8         55.33         48.64         2.09 o
   0  -7   8          0.53          0.14         0.55 o
   1  -7   8         43.70         41.51         3.01 o
   2  -7   8         19.05         12.99         2.06 o
   3  -7   8         90.03         85.09         5.74 o
   4  -7   8          0.02          0.17         0.53 o
   5  -7   8         59.41         62.61         2.47 o
   6  -7   8         78.69         76.09         3.75 o
  -8  -6   8         43.49         48.92         6.99 o
  -7  -6   8         80.09         85.06         8.80 o
  -6  -6   8          2.18          2.17         1.51 o
  -5  -6   8        117.23        116.75         6.43 o
  -4  -6   8         10.84         11.12         1.51 o
  -3  -6   8        411.64        395.29         9.48 o
  -2  -6   8         16.72         14.98         1.38 o
  -1  -6   8        107.07         99.28         3.06 o
   0  -6   8         56.90         50.07         2.52 o
   1  -6   8        983.05        904.86        18.49 o
   2  -6   8       1158.85       1133.47        22.46 o
   3  -6   8          5.53          7.75         1.11 o
   4  -6   8          0.09          0.13         0.40 o
   5  -6   8         15.02         14.01         1.17 o
   6  -6   8        447.64        452.67        11.77 o
   7  -6   8         30.81         32.81         1.78 o
   8  -6   8         60.45         74.45         3.09 o
   9  -6   8          9.50          9.62         1.48 o
  -9  -5   8          2.77          1.93         2.17 o
  -8  -5   8         16.11          9.40         3.13 o
  -7  -5   8         58.77         80.86         5.66 o
  -6  -5   8         16.29         22.05         3.36 o
  -5  -5   8         85.27         77.51         3.95 o
  -4  -5   8         48.50         46.08         2.48 o
  -3  -5   8         51.17         49.56         2.43 o
  -2  -5   8        478.99        464.65        10.35 o
  -1  -5   8         49.12         47.86         2.10 o
   0  -5   8          9.72          9.23         1.72 o
   1  -5   8        222.02        210.98         5.78 o
   2  -5   8        117.53        112.94         3.74 o
   3  -5   8          5.59          5.04         0.95 o
   4  -5   8        167.83        163.90         4.69 o
   5  -5   8        322.52        322.71         7.14 o
   6  -5   8         45.61         46.11         3.15 o
   7  -5   8         70.80         71.84         2.87 o
   8  -5   8         78.41         86.21         3.70 o
   9  -5   8         77.61         77.64         7.54 o
  -9  -4   8          0.19          0.96         2.17 o
  -8  -4   8         15.22         20.00         5.06 o
  -7  -4   8         10.57          5.93         1.95 o
  -6  -4   8         11.85         10.76         2.54 o
  -5  -4   8         26.84         26.57         2.23 o
  -4  -4   8         43.63         44.98         2.32 o
  -3  -4   8        421.30        379.30         8.88 o
  -2  -4   8          0.10          0.61         0.48 o
  -1  -4   8         26.01         25.68         1.47 o
   0  -4   8        505.74        489.95         8.84 o
   1  -4   8        277.83        265.33         6.58 o
   2  -4   8          0.36          0.00         0.40 o
   3  -4   8        126.22        124.96         3.91 o
   4  -4   8        167.29        171.09         4.92 o
   5  -4   8         62.47         55.99         2.45 o
   6  -4   8        319.43        308.79         7.95 o
   7  -4   8         52.97         56.10         3.62 o
   8  -4   8         60.57         63.25         3.38 o
   9  -4   8        133.14        136.13        11.57 o
 -10  -3   8         41.84         51.33         5.78 o
  -9  -3   8         13.09         10.74         2.43 o
  -8  -3   8        209.59        221.19        14.94 o
  -7  -3   8         17.86         15.57         2.72 o
  -6  -3   8          2.43          1.38         0.85 o
  -5  -3   8        193.87        185.81         5.57 o
  -4  -3   8       1078.15       1043.37        20.64 o
  -3  -3   8        331.32        359.78         8.41 o
  -2  -3   8          2.89          4.20         1.00 o
  -1  -3   8         42.53         47.82         1.87 o
   0  -3   8         18.80         14.88         0.97 o
   1  -3   8       1578.92       1517.19        28.67 o
   2  -3   8         70.00         77.23         4.14 o
   3  -3   8        544.89        502.26        11.07 o
   4  -3   8        110.29        107.35         3.40 o
   5  -3   8        737.96        734.50        15.72 o
   6  -3   8         83.61         79.45         3.31 o
   7  -3   8         48.84         57.08         4.27 o
   8  -3   8        337.70        355.68        10.69 o
 -10  -2   8         14.79         13.01         3.37 o
  -9  -2   8         32.21         35.90         5.06 o
  -8  -2   8         10.23         11.38         2.47 o
  -7  -2   8         40.98         50.85         6.02 o
  -6  -2   8         48.02         50.21         3.04 o
  -5  -2   8          5.12          3.42         0.86 o
  -4  -2   8         30.50         30.75         1.69 o
  -3  -2   8        379.35        393.39        10.28 o
  -2  -2   8          0.51          2.01         0.57 o
  -1  -2   8        222.34        225.05         5.11 o
   0  -2   8        598.28        582.96        10.77 o
   1  -2   8          3.40          2.42         0.56 o
   2  -2   8         31.85         21.08         1.51 o
   3  -2   8        108.94         98.73         3.23 o
   4  -2   8        356.95        348.32         7.73 o
   5  -2   8         36.02         34.31         2.15 o
   6  -2   8         18.69         19.63         1.93 o
   7  -2   8         59.21         54.59         4.17 o
   8  -2   8         15.23         15.52         1.87 o
 -10  -1   8         43.83         56.87         5.78 o
  -9  -1   8          5.73          5.06         2.41 o
  -8  -1   8        101.14         94.94         8.43 o
  -7  -1   8         25.98         24.92         1.96 o
  -6  -1   8         90.56         95.89         3.29 o
  -5  -1   8          0.29         -0.09         0.77 o
  -4  -1   8        154.78        151.06         6.96 o
  -3  -1   8        102.07         94.26         3.00 o
  -2  -1   8         38.34         42.62         1.85 o
  -1  -1   8        157.40        156.20         3.98 o
   0  -1   8         43.14         46.11         1.85 o
   1  -1   8        305.17        299.03         6.31 o
   2  -1   8          4.89          5.22         0.89 o
   3  -1   8         11.93          9.33         1.17 o
   4  -1   8         11.04         12.19         1.57 o
   5  -1   8          9.16          9.95         1.57 o
   6  -1   8          2.91          1.47         0.81 o
   7  -1   8         52.63         48.86         3.13 o
   8  -1   8         89.39         75.87         7.04 o
 -11   0   8         38.25         40.24         5.30 o
 -10   0   8          7.70          5.95         2.29 o
  -9   0   8        253.39        263.34        15.06 o
  -8   0   8         87.24         88.67         5.42 o
  -7   0   8        154.58        141.69         5.67 o
  -6   0   8         48.63         41.64         2.88 o
  -5   0   8         27.59         21.46         1.48 o
  -4   0   8       1803.96       1775.71        29.80 o
  -3   0   8       1039.84       1023.12        21.23 o
  -2   0   8        146.65        135.14         3.67 o
  -1   0   8        125.30        122.01         3.43 o
   0   0   8        198.73        188.32         4.61 o
   1   0   8         86.01         71.87         2.28 o
   2   0   8          2.16          2.55         0.56 o
   3   0   8        752.58        670.87        12.01 o
   4   0   8        562.93        526.00        13.96 o
   5   0   8        192.68        175.66         6.48 o
   6   0   8        343.47        334.13        12.91 o
   7   0   8        287.94        272.31         9.25 o
 -11   1   8         35.96         25.75         5.18 o
 -10   1   8          0.52          2.27         4.70 o
  -9   1   8         97.32         91.74         5.67 o
  -8   1   8        115.47        115.54        10.35 o
  -7   1   8         92.30         93.20         4.35 o
  -6   1   8         10.12          5.90         1.14 o
  -5   1   8        259.87        252.38         6.06 o
  -4   1   8        162.05        140.40         4.51 o
  -3   1   8         12.59         16.05         2.11 o
  -2   1   8         53.72         50.01         2.11 o
  -1   1   8       1841.61       1816.43        30.41 o
   0   1   8        113.96         99.88         3.23 o
   1   1   8         30.16         25.93         1.39 o
   2   1   8          0.23         -0.02         0.39 o
   3   1   8         15.36          9.49         1.16 o
   4   1   8        375.28        345.79         8.28 o
   5   1   8          2.77          3.68         1.16 o
   6   1   8         20.43         20.30         2.53 o
   7   1   8          0.27          0.69         0.92 o
 -11   2   8         29.97         28.38         7.59 o
 -10   2   8          2.48          2.99         1.60 o
  -9   2   8         11.72         14.45         3.37 o
  -8   2   8         30.78         24.23         2.36 o
  -7   2   8          0.51          0.48         0.78 o
  -6   2   8         66.48         53.78         4.10 o
  -5   2   8        707.89        611.12        13.38 o
  -4   2   8        707.63        731.42        15.46 o
  -3   2   8        101.75         95.03         3.48 o
  -2   2   8        200.21        202.76         5.06 o
  -1   2   8        515.37        516.23         9.33 o
   0   2   8          4.46          3.36         0.68 o
   1   2   8          1.67          2.16         0.77 o
   2   2   8        198.39        187.82         5.39 o
   3   2   8        142.80        137.23         4.43 o
   4   2   8        225.09        205.48         5.85 o
   5   2   8         19.35         15.12         1.44 o
   6   2   8          7.22          6.27         1.59 o
 -11   3   8          3.90          1.93         2.41 o
 -10   3   8          7.37          4.29         1.67 o
  -9   3   8        326.50        333.03        12.79 o
  -8   3   8          0.12          0.88         0.87 o
  -7   3   8          2.44          0.30         0.79 o
  -6   3   8         28.94         22.13         2.14 o
  -5   3   8        698.37        716.60        15.70 o
  -4   3   8        264.59        250.72         8.14 o
  -3   3   8        354.18        337.09         9.98 o
  -2   3   8         43.20         47.70         2.12 o
  -1   3   8        344.13        340.87         6.89 o
   0   3   8        130.78        133.48         4.00 o
   1   3   8        705.30        669.40        12.95 o
   2   3   8        148.42        140.44         4.63 o
   3   3   8          0.03         -0.46         0.86 o
   4   3   8        278.98        266.08         7.33 o
   5   3   8          5.50          5.34         1.10 o
   6   3   8        129.74        128.10         5.30 o
 -10   4   8         80.83         72.23         5.08 o
  -9   4   8         73.65         82.67         4.46 o
  -8   4   8        159.73        149.18         6.13 o
  -7   4   8        157.87        147.35         6.07 o
  -6   4   8         31.94         35.00         2.79 o
  -5   4   8         14.70         15.46         3.76 o
  -4   4   8        174.48        161.13         5.26 o
  -3   4   8          8.44         11.69         3.21 o
  -2   4   8         39.28         43.66         3.85 o
  -1   4   8        783.76        801.98        17.25 o
   0   4   8        613.24        609.00        12.14 o
   1   4   8          2.21          2.31         0.83 o
   2   4   8         47.20         48.63         3.90 o
   3   4   8         15.63         15.82         1.73 o
   4   4   8         39.86         39.01         2.51 o
   5   4   8         98.34         98.39         5.20 o
 -10   5   8         27.59         27.18         3.07 o
  -9   5   8        291.19        304.38        11.97 o
  -8   5   8        120.37        112.23         5.23 o
  -7   5   8          5.04          3.96         2.42 o
  -6   5   8         56.37         54.02         7.68 o
  -5   5   8        565.70        561.49        15.41 o
  -4   5   8          0.48          0.56         0.85 o
  -3   5   8         19.93         24.84         2.44 o
  -2   5   8          7.29          7.67         1.71 o
  -1   5   8          0.28          0.42         0.98 o
   0   5   8         48.41         52.40         3.50 o
   1   5   8         49.21         47.04         3.24 o
   2   5   8          0.98          2.32         2.02 o
   3   5   8          2.61          1.63         1.12 o
   4   5   8          1.02          0.58         2.17 o
  -9   6   8          0.35          0.28         0.89 o
  -8   6   8         23.17         20.88         2.46 o
  -7   6   8         61.68         55.52         3.67 o
  -6   6   8        108.72        119.95         5.56 o
  -5   6   8        253.93        237.29        12.60 o
  -4   6   8         52.43         50.95         3.54 o
  -3   6   8         32.39         37.76         4.05 o
  -2   6   8          1.73          3.14         1.29 o
  -1   6   8        131.22        146.05         6.36 o
   0   6   8          8.56          9.55         1.96 o
   1   6   8        387.21        391.13        14.68 o
   2   6   8         32.97         38.57         3.98 o
   3   6   8          6.18          9.60         2.31 o
  -9   7   8         22.49         20.72         5.06 o
  -8   7   8         35.38         36.73         3.89 o
  -7   7   8        307.46        315.19        12.25 o
  -6   7   8        218.62        217.31         8.26 o
  -5   7   8        132.37        135.67         6.22 o
  -4   7   8        110.78        105.37         5.30 o
  -3   7   8         16.23         19.81         3.64 o
  -2   7   8         23.79         29.75         3.57 o
  -1   7   8         10.90         11.11         2.17 o
   0   7   8          0.82          2.01         1.44 o
   1   7   8          8.11          7.32         2.17 o
  -7   8   8         16.83         21.05         2.89 o
  -6   8   8         59.96         62.31         4.13 o
  -5   8   8          4.91          4.64         1.80 o
  -4   8   8          0.28         -0.29         0.99 o
  -3   8   8         52.52         51.59         4.97 o
  -2   8   8         16.21         13.45         3.05 o
  -1   8   8         16.82         16.30         2.98 o
   0   8   8          2.56         -0.24         1.93 o
  -4   9   8        168.76        206.25        13.61 o
  -1 -11   9         16.67         12.05         4.10 o
   0 -11   9         52.96         50.60         6.75 o
   1 -11   9        164.00        163.60        12.77 o
  -3 -10   9          5.96          9.88         4.58 o
  -2 -10   9         17.35         20.43         1.76 o
  -1 -10   9          0.75          1.10         0.95 o
   0 -10   9          0.17          0.49         1.42 o
   1 -10   9         63.38         56.67         4.19 o
   2 -10   9         22.78         23.27         2.43 o
   3 -10   9         22.10         24.15         2.59 o
   4 -10   9          1.19          0.65         0.83 o
   5 -10   9         44.16         51.72         4.68 o
   6 -10   9          4.55          2.35         2.17 o
  -4  -9   9         17.84         22.41         3.37 o
  -3  -9   9        106.18        106.76         3.98 o
  -2  -9   9         10.69          6.82         1.13 o
  -1  -9   9          0.01         -0.34         0.55 o
   0  -9   9          8.86          7.22         1.48 o
   1  -9   9         77.95         80.69         4.73 o
   2  -9   9         81.19         82.65         5.17 o
   3  -9   9          5.75          4.29         1.34 o
   4  -9   9         11.16          8.82         1.77 o
   5  -9   9         35.75         35.79         2.40 o
   6  -9   9        309.47        321.25        12.54 o
  -5  -8   9         16.65         15.90         2.81 o
  -4  -8   9         68.68         73.24         5.46 o
  -3  -8   9          0.72         -0.43         0.77 o
  -2  -8   9        106.23        101.00         3.55 o
  -1  -8   9          0.59          1.79         0.56 o
   0  -8   9        297.21        291.97         8.24 o
   1  -8   9        280.56        268.47         7.67 o
   2  -8   9          0.75         -0.58         0.58 o
   3  -8   9         22.91         17.77         1.68 o
   4  -8   9          1.74          0.57         0.68 o
   5  -8   9        291.88        303.72         8.66 o
   6  -8   9          2.12          1.33         0.66 o
  -7  -7   9          0.04         -1.20         1.93 o
  -6  -7   9         40.31         42.16         4.05 o
  -5  -7   9          7.85          7.36         2.65 o
  -4  -7   9          3.08          2.13         1.00 o
  -3  -7   9         69.13         72.77         3.32 o
  -2  -7   9          0.01          0.79         0.73 o
  -1  -7   9         16.15         19.14         1.80 o
   0  -7   9         97.71         94.56         3.92 o
   1  -7   9         52.88         59.18         2.96 o
   2  -7   9         38.28         36.62         2.28 o
   3  -7   9          1.41          0.21         0.59 o
   4  -7   9        204.98        204.80         6.71 o
   5  -7   9          1.80          2.69         0.75 o
   6  -7   9        151.70        156.26         5.23 o
   7  -7   9        167.27        179.26        13.25 o
  -7  -6   9          4.48          1.50         1.44 o
  -6  -6   9          4.26          3.43         1.69 o
  -5  -6   9         30.98         33.50         2.99 o
  -4  -6   9        167.41        176.23         5.63 o
  -3  -6   9         37.34         36.46         2.29 o
  -2  -6   9         15.33         13.08         1.41 o
  -1  -6   9        136.12        122.35         3.84 o
   0  -6   9        241.28        219.69         7.27 o
   1  -6   9        279.25        264.23         8.16 o
   2  -6   9          4.48          4.66         1.08 o
   3  -6   9        140.57        147.87         5.32 o
   4  -6   9         28.96         27.24         2.22 o
   5  -6   9        210.12        209.68         6.59 o
   6  -6   9         63.90         71.78         4.21 o
   7  -6   9        211.15        228.23         7.12 o
   8  -6   9        223.09        241.90         8.59 o
  -8  -5   9          0.66         -0.72         1.93 o
  -7  -5   9         42.12         52.03         7.35 o
  -6  -5   9         42.71         41.40         5.66 o
  -5  -5   9        189.23        194.14         7.04 o
  -4  -5   9        198.68        199.68         5.96 o
  -3  -5   9          5.34          1.98         0.75 o
  -2  -5   9          8.66          8.44         1.15 o
  -1  -5   9        100.17         85.69         3.00 o
   0  -5   9        437.40        397.62        11.02 o
   1  -5   9         29.71         25.45         2.05 o
   2  -5   9         81.25         78.85         3.56 o
   3  -5   9        129.58        126.13         4.71 o
   4  -5   9        197.21        209.75         6.67 o
   5  -5   9         63.70         61.60         2.54 o
   6  -5   9        122.12        132.40         4.47 o
   7  -5   9        223.16        233.86         6.72 o
   8  -5   9        138.30        152.96         5.64 o
  -9  -4   9          1.24          1.45         2.41 o
  -8  -4   9         17.17         12.29         4.10 o
  -7  -4   9          3.33          1.33         1.36 o
  -6  -4   9         36.42         31.59         3.32 o
  -5  -4   9         36.44         38.98         2.85 o
  -4  -4   9         77.08         81.45         3.35 o
  -3  -4   9          0.59          0.92         0.64 o
  -2  -4   9        139.57        130.53         4.14 o
  -1  -4   9         55.88         65.93         2.57 o
   0  -4   9         12.29         15.40         1.69 o
   1  -4   9        192.40        168.22         5.77 o
   2  -4   9        603.08        576.02        12.54 o
   3  -4   9        270.33        261.93         6.90 o
   4  -4   9          0.07         -0.16         0.47 o
   5  -4   9          5.97          5.90         1.01 o
   6  -4   9         32.48         31.74         2.28 o
   7  -4   9         24.30         27.01         2.15 o
   8  -4   9        112.59        112.38         5.19 o
  -9  -3   9         15.37         13.74         4.10 o
  -8  -3   9          2.90          2.89         2.17 o
  -7  -3   9          0.23         -0.38         1.16 o
  -6  -3   9         44.85         44.39         3.04 o
  -5  -3   9        368.71        358.58        10.43 o
  -4  -3   9        663.23        656.86        14.10 o
  -3  -3   9        187.06        197.48         5.62 o
  -2  -3   9        315.54        323.69        10.64 o
  -1  -3   9          1.89          2.93         0.66 o
   0  -3   9         79.68         75.45         2.32 o
   1  -3   9         99.10         84.06         3.30 o
   2  -3   9        400.60        372.48         8.97 o
   3  -3   9        153.89        169.39         5.16 o
   4  -3   9        167.53        169.52         4.77 o
   5  -3   9         85.30         86.21         4.64 o
   6  -3   9         66.68         72.24         3.25 o
   7  -3   9         82.34         79.02         3.93 o
   8  -3   9         24.30         20.96         5.54 o
 -10  -2   9        164.86        174.68        11.81 o
  -8  -2   9        108.90        106.03         9.40 o
  -7  -2   9         12.51          8.19         2.12 o
  -6  -2   9        256.17        247.52         8.05 o
  -5  -2   9        632.52        650.71        16.44 o
  -4  -2   9        197.96        202.35         5.17 o
  -3  -2   9          0.10         -0.09         0.50 o
  -2  -2   9        157.63        158.33         4.22 o
  -1  -2   9         48.34         53.63         2.13 o
   0  -2   9         52.80         48.24         2.49 o
   1  -2   9         17.34         19.51         1.61 o
   2  -2   9        433.79        392.32         9.43 o
   3  -2   9       1545.25       1441.15        29.19 o
   4  -2   9        267.76        253.94         7.13 o
   5  -2   9         17.59         20.67         1.80 o
   6  -2   9        346.55        351.84        10.56 o
   7  -2   9         19.82         18.40         4.18 o
 -10  -1   9          0.00         -0.24         1.45 o
  -9  -1   9         39.87         54.70         5.78 o
  -8  -1   9        176.27        179.98        11.57 o
  -7  -1   9          2.96          2.84         1.06 o
  -6  -1   9         23.19         17.85         1.77 o
  -5  -1   9        196.15        193.81         5.80 o
  -4  -1   9         15.86         13.39         1.33 o
  -3  -1   9        533.65        527.57        10.44 o
  -2  -1   9       2256.56       2198.85        36.43 o
  -1  -1   9        405.35        372.35         7.78 o
   0  -1   9         64.85         62.41         2.29 o
   1  -1   9         94.76         90.65         2.76 o
   2  -1   9          0.06          1.46         0.60 o
   3  -1   9         24.40         20.36         1.58 o
   4  -1   9         22.12         21.02         1.81 o
   5  -1   9        124.06        114.16         5.00 o
   6  -1   9         26.75         23.98         2.53 o
   7  -1   9        163.15        163.54         6.86 o
 -10   0   9         44.08         55.18         5.78 o
  -9   0   9          2.74          2.95         1.68 o
  -8   0   9          1.30         -0.33         1.20 o
  -7   0   9         76.89         67.75         6.03 o
  -6   0   9        341.75        312.47         9.49 o
  -5   0   9         92.44        100.29         3.87 o
  -4   0   9         77.52         76.80         2.86 o
  -3   0   9          0.53          0.67         0.56 o
  -2   0   9        768.37        758.97        15.93 o
  -1   0   9         44.66         42.15         1.96 o
   0   0   9         97.58         87.00         2.94 o
   1   0   9        299.42        266.97         5.63 o
   2   0   9        136.05        143.83         3.63 o
   3   0   9         77.84         72.56         3.38 o
   4   0   9        106.39         87.94         4.32 o
   5   0   9          0.62         -0.09         0.89 o
   6   0   9        374.80        347.58        12.91 o
 -11   1   9         24.05         16.39         4.58 o
 -10   1   9        107.57        107.58         6.60 o
  -9   1   9          0.24          0.21         1.16 o
  -8   1   9         38.61         34.27         3.00 o
  -7   1   9         62.97         53.19         3.32 o
  -6   1   9        632.30        623.93        14.05 o
  -5   1   9        654.82        625.54        21.82 o
  -4   1   9         39.14         31.42         2.08 o
  -3   1   9         34.69         27.00         1.69 o
  -2   1   9        821.00        799.31        14.84 o
  -1   1   9        146.02        137.97         4.03 o
   0   1   9        299.31        277.93         5.93 o
   1   1   9        156.70        142.18         3.75 o
   2   1   9         18.32         17.15         1.28 o
   3   1   9        257.03        226.16         6.10 o
   4   1   9        172.15        177.78         6.99 o
   5   1   9        128.32        127.46         5.71 o
   6   1   9          9.45          9.73         1.75 o
 -11   2   9          0.02          0.24         1.93 o
 -10   2   9        159.19        173.75         8.74 o
  -9   2   9         68.73         68.01         4.98 o
  -8   2   9          7.65          4.71         1.35 o
  -7   2   9        164.52        161.84         7.37 o
  -6   2   9          9.97          6.72         1.50 o
  -5   2   9          2.50          7.78         1.58 o
  -4   2   9         40.78         39.26         2.87 o
  -3   2   9         44.61         45.91         2.27 o
  -2   2   9        167.89        176.68         4.38 o
  -1   2   9        912.32        870.93        14.76 o
   0   2   9          0.11          0.03         0.46 o
   1   2   9         11.62         12.00         1.28 o
   2   2   9        189.92        198.56         5.24 o
   3   2   9         55.19         51.46         2.96 o
   4   2   9         27.64         27.49         2.19 o
   5   2   9          2.82          0.06         1.05 o
 -10   3   9        128.42        147.82         7.87 o
  -9   3   9         24.90         22.99         3.28 o
  -8   3   9         19.67         16.03         2.37 o
  -7   3   9         98.28         91.56         4.74 o
  -6   3   9        691.44        656.59        17.84 o
  -5   3   9         12.67          8.63         1.69 o
  -4   3   9          1.83          1.48         1.06 o
  -3   3   9        168.13        168.16         6.47 o
  -2   3   9         34.92         32.66         2.65 o
  -1   3   9         34.46         30.24         1.71 o
   0   3   9         46.20         43.94         2.24 o
   1   3   9        259.39        256.62         6.44 o
   2   3   9          4.11          2.93         0.87 o
   3   3   9          0.05          1.11         0.78 o
   4   3   9          1.92         -0.29         0.75 o
   5   3   9         16.24         15.26         1.72 o
 -10   4   9          9.65         15.18         2.72 o
  -9   4   9          3.73          2.23         1.10 o
  -8   4   9          1.22          1.51         1.03 o
  -7   4   9        418.98        437.08        13.01 o
  -6   4   9         13.50         10.89         2.68 o
  -5   4   9         23.57         22.61         2.41 o
  -4   4   9        291.75        301.55         9.80 o
  -3   4   9         18.79         17.76         2.71 o
  -2   4   9        411.72        416.16        12.24 o
  -1   4   9         59.50         65.47         3.86 o
   0   4   9        264.38        264.70         7.62 o
   1   4   9          3.66          4.73         1.17 o
   2   4   9        108.05        115.53         4.44 o
   3   4   9          3.11          0.32         0.84 o
   4   4   9         43.79         51.62         4.28 o
  -9   5   9          0.09          0.41         1.04 o
  -8   5   9        140.40        133.70         6.08 o
  -7   5   9         40.77         41.77         3.22 o
  -6   5   9        208.77        205.80         9.19 o
  -5   5   9         74.12         69.99         4.28 o
  -4   5   9         73.20         74.71         5.62 o
  -3   5   9        122.00        140.01         6.26 o
  -2   5   9         39.31         44.36         4.49 o
  -1   5   9         29.03         28.37         2.87 o
   0   5   9          4.69          3.58         1.40 o
   1   5   9        140.11        156.48         7.87 o
   2   5   9          0.37          1.24         1.06 o
   3   5   9          4.96          4.58         2.89 o
  -9   6   9          3.47          5.34         1.73 o
  -8   6   9         84.32         94.56         5.08 o
  -7   6   9          7.12          7.39         1.62 o
  -6   6   9          9.09          9.36         1.89 o
  -5   6   9         22.24         21.99         2.92 o
  -4   6   9        125.69        135.55        13.13 o
  -3   6   9        150.11        149.84         8.65 o
  -2   6   9         10.71          7.93         1.80 o
  -1   6   9          1.11          1.24         1.10 o
   0   6   9         40.26         40.66         3.27 o
   1   6   9         71.27         76.89         5.56 o
  -8   7   9         35.39         32.04         5.73 o
  -7   7   9        102.57        116.89         5.81 o
  -6   7   9          3.91          4.26         1.40 o
  -5   7   9         92.87        105.87         5.58 o
  -4   7   9          0.35          2.80         1.69 o
  -3   7   9         66.84         78.69         6.18 o
  -2   7   9          1.62          3.61         1.53 o
  -1   7   9        124.06        148.34         6.65 o
   0   7   9         34.15         33.68         4.27 o
  -6   8   9         11.39          7.95         2.65 o
  -5   8   9         24.16         18.80         4.10 o
  -4   8   9         38.71         63.38        16.87 o
  -2 -10  10          1.54          1.57         0.62 o
  -1 -10  10         48.55         55.62         4.71 o
   0 -10  10         49.95         51.17         3.23 o
   1 -10  10          5.27          4.72         1.18 o
   2 -10  10         15.69         13.51         1.81 o
   3 -10  10          4.99          2.22         1.38 o
   4 -10  10        135.68        145.08        12.41 o
  -3  -9  10         20.12         18.65         1.98 o
  -2  -9  10          3.98          3.34         1.05 o
  -1  -9  10         24.28         24.76         2.46 o
   0  -9  10        110.50        115.09         4.81 o
   1  -9  10         14.60         11.69         1.76 o
   2  -9  10         78.52         77.50         3.70 o
   3  -9  10         73.79         78.28         6.64 o
   4  -9  10          2.91          3.39         0.90 o
   5  -9  10         91.46         99.88         4.25 o
   6  -9  10          6.41          6.71         1.07 o
  -5  -8  10         92.37         87.80         8.92 o
  -4  -8  10          0.21          1.41         1.07 o
  -3  -8  10          8.51          6.90         1.33 o
  -2  -8  10          1.24          0.25         0.83 o
  -1  -8  10         20.54         18.65         2.37 o
   0  -8  10        215.18        218.98         6.94 o
   1  -8  10          0.02          0.13         0.67 o
   2  -8  10         33.65         32.85         2.27 o
   3  -8  10         19.92         21.70         2.03 o
   4  -8  10        174.29        184.02         5.83 o
   5  -8  10         49.57         54.62         3.37 o
   6  -8  10         97.72        111.74         4.54 o
  -6  -7  10          0.18         -0.84         1.57 o
  -5  -7  10        128.64        128.81         7.01 o
  -4  -7  10          0.03         -0.04         0.75 o
  -3  -7  10          2.45          2.33         0.92 o
  -2  -7  10          1.78          1.56         0.71 o
  -1  -7  10        109.59        107.62         3.41 o
   0  -7  10         50.44         46.90         3.11 o
   1  -7  10         65.69         53.24         3.26 o
   2  -7  10         72.59         73.00         3.68 o
   3  -7  10        171.10        184.64         7.97 o
   4  -7  10         36.14         36.08         3.08 o
   5  -7  10         96.55        109.19         4.41 o
   6  -7  10         39.14         44.02         2.42 o
   7  -7  10         35.25         34.75         2.20 o
  -7  -6  10          4.75          6.13         3.13 o
  -6  -6  10         15.94         14.89         2.84 o
  -5  -6  10         83.88         85.36         4.46 o
  -4  -6  10         13.10          8.40         1.38 o
  -3  -6  10        272.99        291.04         7.80 o
  -2  -6  10         31.64         33.83         2.09 o
  -1  -6  10         31.40         28.12         1.61 o
   0  -6  10        346.07        334.53        10.10 o
   1  -6  10        114.91        121.69         5.09 o
   2  -6  10        219.82        208.68         7.04 o
   3  -6  10         10.60         11.80         2.45 o
   4  -6  10        105.83        112.52         5.22 o
   5  -6  10         70.55         68.12         3.09 o
   6  -6  10         87.20         85.53         3.85 o
   7  -6  10        275.11        288.42         8.80 o
  -8  -5  10         14.94         10.41         2.41 o
  -7  -5  10          1.56          1.36         1.38 o
  -6  -5  10        176.60        198.24         9.08 o
  -5  -5  10        484.54        488.59        13.74 o
  -4  -5  10        221.43        224.11         6.60 o
  -3  -5  10        226.35        206.72         6.68 o
  -2  -5  10         26.63         25.54         1.78 o
  -1  -5  10        179.82        151.91         4.43 o
   0  -5  10         92.56         82.10         4.79 o
   1  -5  10        256.51        239.31         7.73 o
   2  -5  10          1.47          2.69         0.95 o
   3  -5  10        240.01        249.32         7.89 o
   4  -5  10          1.49          0.68         0.75 o
   5  -5  10         57.48         62.38         4.76 o
   6  -5  10        107.37        101.80         7.07 o
   7  -5  10         20.25         24.87         1.84 o
  -9  -4  10         90.45        104.10        10.12 o
  -8  -4  10         21.01         14.22         4.34 o
  -7  -4  10         49.33         58.92         4.66 o
  -6  -4  10         82.94         93.58         4.69 o
  -5  -4  10         50.40         44.70         3.18 o
  -4  -4  10          0.29          0.86         0.71 o
  -3  -4  10        260.91        251.99         6.86 o
  -2  -4  10          1.00          0.37         0.63 o
  -1  -4  10         27.04         20.70         1.50 o
   0  -4  10         22.55         19.30         1.98 o
   1  -4  10        130.99        118.20         4.78 o
   2  -4  10        615.93        553.73        14.38 o
   3  -4  10        196.45        206.74         7.16 o
   4  -4  10          7.80          9.70         1.43 o
   5  -4  10        508.95        534.11        12.55 o
   6  -4  10        159.05        162.49         5.42 o
   7  -4  10          6.54          7.12         1.25 o
  -8  -3  10          8.60          6.99         3.13 o
  -7  -3  10         38.60         41.36         3.83 o
  -6  -3  10          1.14         -0.09         0.85 o
  -5  -3  10          1.93          3.24         1.33 o
  -4  -3  10        134.37        142.91         4.78 o
  -3  -3  10       1158.13       1134.38        22.58 o
  -2  -3  10        259.18        233.16         6.31 o
  -1  -3  10         68.12         62.78         2.63 o
   0  -3  10          6.88          5.86         0.73 o
   1  -3  10         75.68         98.69         3.79 o
   2  -3  10         86.28         79.44         3.36 o
   3  -3  10         42.18         37.62         2.11 o
   4  -3  10         85.36         92.83         3.80 o
   5  -3  10         32.03         32.55         2.32 o
   6  -3  10        235.79        235.14         8.35 o
   7  -3  10          0.19          0.24         2.17 o
  -7  -2  10        245.87        240.27         8.60 o
  -6  -2  10        219.51        220.10         7.67 o
  -5  -2  10        138.30        141.79         6.56 o
  -4  -2  10          9.85         10.45         1.40 o
  -3  -2  10        278.88        287.74         6.77 o
  -2  -2  10         31.05         29.34         1.73 o
  -1  -2  10        133.85        120.13         3.60 o
   0  -2  10        478.01        427.43         8.75 o
   1  -2  10         98.85        100.15         3.87 o
   2  -2  10         73.07         75.31         3.30 o
   3  -2  10          8.62         11.22         1.32 o
   4  -2  10         30.62         27.80         2.08 o
   5  -2  10        203.10        200.97         6.43 o
   6  -2  10         10.42         17.36         2.05 o
 -10  -1  10         13.09         12.53         3.37 o
  -7  -1  10        190.98        198.16        15.30 o
  -6  -1  10         65.52         63.10         3.21 o
  -5  -1  10         60.45         58.57         2.96 o
  -4  -1  10         14.87         15.41         1.43 o
  -3  -1  10        186.26        189.51         5.03 o
  -2  -1  10          0.14          0.48         0.53 o
  -1  -1  10         29.03         27.40         1.61 o
   0  -1  10         95.59         89.25         3.43 o
   1  -1  10        293.11        296.39         6.60 o
   2  -1  10        208.83        185.25         5.25 o
   3  -1  10          8.52         11.78         1.42 o
   4  -1  10         23.98         24.58         2.17 o
   5  -1  10          6.24          3.06         1.11 o
   6  -1  10         26.37         24.14         2.32 o
 -10   0  10         52.05         48.19         5.54 o
  -9   0  10          2.89          0.00         1.69 o
  -8   0  10        124.44        134.44        11.08 o
  -7   0  10         29.27         27.89         3.22 o
  -6   0  10          6.82          9.91         1.84 o
  -5   0  10         71.11         67.75         3.21 o
  -4   0  10          0.66          3.79         0.80 o
  -3   0  10        226.76        234.22         6.14 o
  -2   0  10        497.68        459.78         9.60 o
  -1   0  10         16.97         12.22         1.39 o
   0   0  10         45.17         44.02         2.10 o
   1   0  10        280.47        271.08         5.90 o
   2   0  10         15.47         13.05         1.12 o
   3   0  10         76.10         77.55         3.65 o
   4   0  10         58.01         58.17         3.68 o
   5   0  10          3.67          5.43         1.38 o
 -10   1  10         12.53         12.98         2.72 o
  -9   1  10         44.88         51.00         4.40 o
  -8   1  10         51.57         47.61         4.97 o
  -7   1  10        231.84        211.47         9.87 o
  -6   1  10          1.73          1.11         0.89 o
  -5   1  10        191.78        193.75         7.12 o
  -4   1  10        214.93        223.06        10.69 o
  -3   1  10         49.81         54.95         2.49 o
  -2   1  10        283.68        286.85         6.84 o
  -1   1  10          0.41          0.81         0.56 o
   0   1  10        393.30        377.30         7.62 o
   1   1  10         13.03         11.12         1.12 o
   2   1  10          1.39          1.95         0.62 o
   3   1  10          4.33          3.16         0.83 o
   4   1  10        311.95        282.74         9.64 o
   5   1  10         24.92         20.57         2.42 o
 -10   2  10          8.80          8.74         2.41 o
  -9   2  10          2.58          3.02         1.78 o
  -8   2  10        334.31        348.12        11.08 o
  -7   2  10          8.84          5.78         2.41 o
  -6   2  10          1.92          0.21         1.16 o
  -5   2  10        121.54        120.29         5.48 o
  -4   2  10        558.04        553.87        15.11 o
  -3   2  10        193.69        197.90         7.86 o
  -2   2  10          0.21          0.89         0.61 o
  -1   2  10         90.72         89.36         3.03 o
   0   2  10          0.07         -0.51         0.51 o
   1   2  10        116.11        118.16         4.03 o
   2   2  10          0.75          0.33         0.65 o
   3   2  10        104.49        103.52         3.88 o
   4   2  10         24.78         26.36         1.85 o
 -10   3  10          5.35          5.10         1.70 o
  -9   3  10        123.96        131.89         6.38 o
  -8   3  10         13.30         10.96         2.06 o
  -7   3  10        157.50        160.32         9.92 o
  -6   3  10          0.04         -0.48         1.69 o
  -5   3  10         32.58         34.75         2.93 o
  -4   3  10          1.03          1.96         1.10 o
  -3   3  10         86.81         94.52         4.84 o
  -2   3  10         35.73         38.11         2.96 o
  -1   3  10          1.28          3.20         0.94 o
   0   3  10        303.72        311.82         8.15 o
   1   3  10         22.34         22.99         1.84 o
   2   3  10          0.02         -0.45         0.65 o
   3   3  10         49.96         51.27         2.77 o
   4   3  10         24.18         23.33         3.82 o
  -9   4  10         75.59         80.67         4.70 o
  -8   4  10         16.72         17.33         2.56 o
  -7   4  10          3.33          4.56         1.41 o
  -6   4  10          1.96          0.68         1.33 o
  -5   4  10        178.05        180.31         9.52 o
  -4   4  10         59.89         60.51         3.96 o
  -3   4  10          0.37         -0.07         0.87 o
  -2   4  10          6.27          5.50         2.00 o
  -1   4  10        409.29        410.73        12.41 o
   0   4  10         93.47         94.64         6.18 o
   1   4  10          0.58          1.25         0.90 o
   2   4  10          0.44         -0.63         0.89 o
   3   4  10          0.90          1.20         2.17 o
  -9   5  10        160.27        156.98         7.96 o
  -8   5  10         60.05         71.40         5.87 o
  -7   5  10         10.91         10.03         2.03 o
  -6   5  10         52.04         55.53         5.25 o
  -5   5  10          0.01         -0.01         3.01 o
  -4   5  10        241.21        246.71        11.82 o
  -3   5  10         66.47         77.53         5.35 o
  -2   5  10        124.15        141.74         6.40 o
  -1   5  10          1.50          0.98         1.42 o
   0   5  10         43.09         48.68         3.92 o
   1   5  10          5.81          4.51         1.81 o
  -8   6  10         12.99         13.71         2.75 o
  -7   6  10          1.10          2.09         1.32 o
  -6   6  10         34.73         47.86         3.56 o
  -5   6  10        186.61        198.13        23.01 o
  -4   6  10          0.00         -0.40         1.81 o
  -3   6  10         21.79         26.40         3.83 o
  -2   6  10         52.47         53.91         3.84 o
  -1   6  10         75.26         86.66         4.90 o
   0   6  10         22.69         26.75         4.58 o
  -6   7  10        220.69        273.48        15.42 o
  -2   7  10          3.12         -0.96         2.41 o
   1 -10  11          4.98          2.65         1.93 o
   2 -10  11          3.11          1.93         1.93 o
  -3  -9  11          0.55          0.24         1.20 o
  -2  -9  11         19.50         16.50         1.40 o
  -1  -9  11         31.06         32.10         2.90 o
   0  -9  11         15.61         14.71         2.37 o
   1  -9  11         25.75         21.11         2.49 o
   2  -9  11        280.26        303.38        11.76 o
   3  -9  11         36.78         40.15         3.95 o
   4  -9  11         83.60         86.40         4.95 o
  -4  -8  11        102.14         95.89         8.92 o
  -3  -8  11          6.51          4.62         1.15 o
  -2  -8  11          1.05          1.16         0.72 o
  -1  -8  11        138.66        151.98         6.56 o
   0  -8  11          0.75         -0.04         0.95 o
   1  -8  11         79.85         87.75         4.56 o
   2  -8  11          1.26          1.43         0.92 o
   3  -8  11        150.55        166.63         6.40 o
   4  -8  11         20.84         18.57         2.00 o
   5  -8  11         85.35         91.80         4.12 o
  -5  -7  11        139.29        139.26         9.16 o
  -4  -7  11         68.27         74.24         3.68 o
  -3  -7  11          0.22          1.49         0.81 o
  -2  -7  11         38.56         36.13         2.16 o
  -1  -7  11         49.47         46.39         3.29 o
   0  -7  11         88.67         87.47         4.54 o
   1  -7  11          3.06          2.49         1.06 o
   2  -7  11        163.24        168.06         6.37 o
   3  -7  11         13.46         12.15         1.80 o
   4  -7  11         20.83         19.07         2.51 o
   5  -7  11         30.53         35.82         3.48 o
   6  -7  11          0.32          2.22         0.90 o
  -6  -6  11         46.19         44.62        10.00 o
  -5  -6  11          0.98         -0.55         0.85 o
  -4  -6  11        121.51        125.86         4.73 o
  -3  -6  11         10.01         13.52         1.63 o
  -2  -6  11         21.18         17.58         1.55 o
  -1  -6  11          6.77          4.48         1.57 o
   0  -6  11          0.02         -0.25         0.76 o
   1  -6  11        331.96        303.77         9.58 o
   2  -6  11        156.30        161.59         6.14 o
   3  -6  11         40.83         46.51         3.81 o
   4  -6  11        242.12        275.39         8.82 o
   5  -6  11        138.24        150.90         5.82 o
   6  -6  11         20.26         21.01         4.04 o
  -7  -5  11          0.02          1.56         1.27 o
  -6  -5  11          7.00          7.52         2.02 o
  -5  -5  11          0.38          0.37         1.22 o
  -4  -5  11        319.02        316.15         8.56 o
  -3  -5  11         68.42         70.30         3.26 o
  -2  -5  11        160.87        161.32         5.04 o
  -1  -5  11         60.15         51.24         2.18 o
   0  -5  11         96.21        101.47         4.70 o
   1  -5  11         73.02         69.81         3.77 o
   2  -5  11         10.47         11.29         1.77 o
   3  -5  11         20.72         26.32         2.28 o
   4  -5  11         41.35         42.45         2.83 o
   5  -5  11        195.00        203.32         8.28 o
   6  -5  11          2.65          4.11         1.08 o
  -8  -4  11         60.45         56.63         6.99 o
  -7  -4  11        121.02        140.25         7.51 o
  -6  -4  11         23.86         20.71         2.79 o
  -5  -4  11         48.87         51.09         3.69 o
  -4  -4  11        110.50        104.74         4.10 o
  -3  -4  11        112.75        110.47         4.16 o
  -2  -4  11         24.01         16.81         1.58 o
  -1  -4  11         91.07         78.76         4.94 o
   0  -4  11          1.26          1.85         1.00 o
   1  -4  11         67.16         60.24         4.26 o
   2  -4  11          1.06          2.04         0.90 o
   3  -4  11         45.76         43.92         3.62 o
   4  -4  11         63.41         59.39         3.10 o
   5  -4  11          3.48          2.76         1.01 o
   6  -4  11          0.43          0.97         0.60 o
  -8  -3  11         89.18         94.94         9.16 o
  -7  -3  11          4.24          2.03         1.44 o
  -6  -3  11          4.48          4.09         1.34 o
  -5  -3  11         23.21         23.80         2.47 o
  -4  -3  11         52.48         52.36         2.82 o
  -3  -3  11         45.49         50.94         2.63 o
  -2  -3  11          1.24         -0.16         0.58 o
  -1  -3  11         80.67         86.07         3.44 o
   0  -3  11         91.09         94.54         3.25 o
   1  -3  11        217.19        208.10         6.37 o
   2  -3  11          0.30          0.23         0.80 o
   3  -3  11        139.54        142.90         4.60 o
   4  -3  11          0.46          1.20         0.75 o
   5  -3  11        144.64        149.01         5.39 o
   6  -3  11          6.55          6.99         3.37 o
  -7  -2  11         36.31         41.84         3.48 o
  -6  -2  11         28.90         30.93         2.72 o
  -5  -2  11         35.99         35.05         4.75 o
  -4  -2  11         85.39         92.25         3.82 o
  -3  -2  11        337.47        320.81         8.31 o
  -2  -2  11          1.49          2.95         0.76 o
  -1  -2  11        107.03        103.58         3.41 o
   0  -2  11        655.89        646.86        12.47 o
   1  -2  11         16.36         11.54         1.62 o
   2  -2  11         71.39         73.72         3.18 o
   3  -2  11          2.31          2.17         1.04 o
   4  -2  11         24.54         24.32         2.21 o
   5  -2  11         21.89         20.16         2.01 o
  -7  -1  11         13.79         10.42         3.13 o
  -6  -1  11        143.59        147.93         7.38 o
  -5  -1  11          0.05         -0.73         0.73 o
  -4  -1  11        180.29        192.18         6.44 o
  -3  -1  11        110.54        112.68         3.81 o
  -2  -1  11          2.66          2.51         0.79 o
  -1  -1  11        260.08        241.35         6.02 o
   0  -1  11          0.67          0.55         0.58 o
   1  -1  11        152.56        146.82         3.86 o
   2  -1  11          3.02          3.64         1.18 o
   3  -1  11        307.75        297.83        10.72 o
   4  -1  11         16.74         14.73         2.02 o
   5  -1  11         16.38         17.14         3.40 o
  -8   0  11          0.00          2.17         1.93 o
  -7   0  11         43.18         41.11         4.15 o
  -6   0  11         68.85         68.91         4.09 o
  -5   0  11        233.75        243.63         8.44 o
  -4   0  11        106.40        105.88         4.31 o
  -3   0  11          1.48          2.39         1.05 o
  -2   0  11        113.98        120.74         3.95 o
  -1   0  11         63.15         67.40         2.81 o
   0   0  11        114.53        114.78         3.48 o
   1   0  11         14.68         12.62         1.56 o
   2   0  11         61.46         61.93         2.14 o
   3   0  11         30.39         32.53         2.47 o
   4   0  11         94.92         95.55         4.94 o
  -9   1  11         14.79         13.74         4.58 o
  -8   1  11         35.50         31.03         3.74 o
  -7   1  11          5.37          3.53         2.53 o
  -6   1  11         40.60         40.31         3.18 o
  -5   1  11         50.64         62.33         3.93 o
  -4   1  11         14.80         16.29         3.44 o
  -3   1  11         76.32         85.19         3.60 o
  -2   1  11         60.65         58.65         2.88 o
  -1   1  11        162.89        161.59         4.41 o
   0   1  11         13.55         14.51         1.46 o
   1   1  11          0.09          0.13         0.52 o
   2   1  11        200.54        198.59         5.40 o
   3   1  11         39.32         37.35         3.11 o
   4   1  11         18.30         20.22         2.40 o
  -9   2  11         11.35         11.67         2.64 o
  -8   2  11          0.01          1.01         1.44 o
  -7   2  11          2.64          1.63         1.44 o
  -6   2  11        110.03        106.63         5.40 o
  -5   2  11         99.19         95.62         5.02 o
  -4   2  11        345.19        344.06        10.95 o
  -3   2  11          0.03          1.87         1.69 o
  -2   2  11        434.20        444.25        12.88 o
  -1   2  11         11.61          9.52         1.26 o
   0   2  11          0.04         -0.34         0.52 o
   1   2  11          0.13         -0.34         0.61 o
   2   2  11         42.27         41.99         2.50 o
   3   2  11         93.62         98.41         3.80 o
  -9   3  11         89.37        112.55         9.37 o
  -8   3  11         55.66         58.35         5.78 o
  -7   3  11         11.71          8.99         5.18 o
  -6   3  11        100.40        102.84         6.98 o
  -5   3  11        175.12        181.24         7.42 o
  -4   3  11          1.34          1.12         1.11 o
  -3   3  11         78.34        100.81         5.21 o
  -2   3  11          2.85          2.09         1.24 o
  -1   3  11         34.71         37.11         3.69 o
   0   3  11         37.38         38.99         2.60 o
   1   3  11         65.70         66.79         3.30 o
   2   3  11         19.54         18.90         1.95 o
   3   3  11         30.90         33.74         4.34 o
  -8   4  11          7.45          4.36         1.37 o
  -7   4  11         78.15         86.93         6.65 o
  -6   4  11         68.64         68.73         6.00 o
  -5   4  11          1.89          0.36         1.19 o
  -4   4  11          8.13          7.65         2.03 o
  -3   4  11        423.46        433.65        23.22 o
  -2   4  11        183.82        194.72         7.75 o
  -1   4  11          4.38          2.80         2.24 o
   0   4  11          4.41          3.25         1.68 o
   1   4  11         56.86         59.97         6.63 o
  -8   5  11         93.93        111.33         8.67 o
  -7   5  11        330.09        369.76        27.34 o
  -6   5  11         24.82         19.15         7.23 o
  -5   5  11          0.95          2.55         1.56 o
  -4   5  11         72.79         91.13         5.13 o
  -3   5  11        147.20        153.99        11.31 o
  -2   5  11         76.79         93.81         5.14 o
  -1   5  11         36.97         42.05         5.08 o
  -3   6  11         64.08         68.20         6.99 o
  -2   6  11        159.77        192.27        13.49 o
   1  -9  12         21.86         14.70         6.02 o
  -3  -8  12          7.11          6.39         1.39 o
  -2  -8  12          3.29          1.00         1.92 o
  -1  -8  12          4.99          2.71         1.24 o
   0  -8  12        306.55        310.80        10.46 o
   1  -8  12        118.32        134.25         8.48 o
   2  -8  12         50.12         50.55         4.13 o
   3  -8  12          9.26          9.44         2.40 o
  -5  -7  12         15.82         11.08         3.37 o
  -4  -7  12         31.00         30.11         2.35 o
  -3  -7  12         38.53         35.10         2.89 o
  -2  -7  12         36.81         32.96         1.89 o
  -1  -7  12         29.59         35.71         3.59 o
   0  -7  12         25.75         27.61         4.92 o
   1  -7  12          5.54          5.23         1.45 o
   2  -7  12          4.59          3.39         1.23 o
   3  -7  12          2.33          1.04         1.10 o
   4  -7  12         36.04         34.29         2.56 o
  -5  -6  12        106.53        105.09         5.28 o
  -4  -6  12         77.90         87.63         3.90 o
  -3  -6  12         23.80         24.33         2.08 o
  -2  -6  12          6.38          5.68         1.09 o
  -1  -6  12         13.45          8.65         1.76 o
   0  -6  12        116.62        115.22         5.39 o
   1  -6  12          0.81         -0.32         0.79 o
   2  -6  12         50.56         51.28         3.30 o
   3  -6  12         43.70         47.66         3.12 o
   4  -6  12          0.27          1.05         0.79 o
  -6  -5  12         20.09         16.36         2.47 o
  -5  -5  12        177.06        198.31         7.62 o
  -4  -5  12         56.79         65.02         4.10 o
  -3  -5  12          2.05          2.23         0.97 o
  -2  -5  12          0.32         -0.43         0.54 o
  -1  -5  12         81.75         88.41         4.64 o
   0  -5  12        185.04        175.84         6.88 o
   1  -5  12          0.19         -0.71         0.75 o
   2  -5  12        161.28        167.78         7.69 o
   3  -5  12          0.01         -0.41         1.06 o
   4  -5  12        307.00        332.83         9.27 o
  -7  -4  12          1.83          5.18         1.70 o
  -6  -4  12         16.20         21.57         4.69 o
  -5  -4  12          2.58          3.37         1.33 o
  -4  -4  12        237.64        237.18         7.08 o
  -3  -4  12          0.61          1.42         0.78 o
  -2  -4  12         43.94         32.88         2.06 o
  -1  -4  12        357.14        352.12         8.53 o
   0  -4  12         33.67         29.27         2.63 o
   1  -4  12         36.84         36.60         3.12 o
   2  -4  12          0.20          0.82         1.02 o
   3  -4  12         34.80         42.58         2.68 o
   4  -4  12          3.26          3.65         1.19 o
  -8  -3  12          5.24          6.27         2.65 o
  -7  -3  12         18.39         14.86         2.71 o
  -6  -3  12         12.25         10.28         2.00 o
  -5  -3  12        220.22        233.55         9.90 o
  -4  -3  12          0.58          0.07         0.71 o
  -3  -3  12         27.28         27.60         3.34 o
  -2  -3  12         52.55         52.45         2.63 o
  -1  -3  12          2.51          2.27         0.94 o
   0  -3  12        101.49        104.14         4.96 o
   1  -3  12          0.27          0.19         0.92 o
   2  -3  12        249.70        244.77        10.90 o
   3  -3  12         10.12          8.67         1.40 o
   4  -3  12         41.01         43.10         2.79 o
   5  -3  12          3.61          0.00         1.69 o
  -8  -2  12          6.36          4.58         2.65 o
  -7  -2  12          0.94          1.57         1.81 o
  -6  -2  12         35.37         35.65         2.95 o
  -5  -2  12        128.42        139.02         5.95 o
  -4  -2  12         20.26         26.33         2.13 o
  -3  -2  12         88.20         96.05         3.92 o
  -2  -2  12         21.86         19.53         2.33 o
  -1  -2  12        121.49        126.58         4.00 o
   0  -2  12          2.72          3.55         1.13 o
   1  -2  12        126.55        126.55         4.87 o
   2  -2  12         30.85         32.05         3.18 o
   3  -2  12        206.51        209.27         6.92 o
   4  -2  12          8.82          5.87         1.26 o
  -7  -1  12         12.36         14.18         4.10 o
  -6  -1  12         81.48         92.85         5.78 o
  -5  -1  12         94.09         98.37         5.05 o
  -4  -1  12         56.14         60.48         3.46 o
  -3  -1  12        114.77        126.05         4.76 o
  -2  -1  12         87.82         90.08         3.39 o
  -1  -1  12          0.25         -0.07         0.59 o
   0  -1  12          2.47          0.99         0.60 o
   1  -1  12         17.33         14.64         1.72 o
   2  -1  12         73.01         70.75         3.30 o
   3  -1  12         43.99         44.59         2.92 o
   4  -1  12          4.26          3.13         2.17 o
  -8   0  12          2.13          5.54         2.65 o
  -7   0  12          1.29         -0.55         1.16 o
  -6   0  12         39.00         42.96         3.30 o
  -5   0  12        470.60        482.81        13.94 o
  -4   0  12          5.37          3.40         1.07 o
  -3   0  12        397.90        400.50         9.18 o
  -2   0  12          0.89          0.39         0.59 o
  -1   0  12        106.60        115.54         3.93 o
   0   0  12          2.40          2.15         0.72 o
   1   0  12         24.81         22.13         1.94 o
   2   0  12         75.41         69.45         3.73 o
   3   0  12         28.88         27.39         2.62 o
  -8   1  12         28.43         22.01         4.00 o
  -7   1  12         75.02         76.64         6.00 o
  -6   1  12         74.86         80.37         4.68 o
  -5   1  12          4.06          3.26         1.33 o
  -4   1  12        241.19        266.71         9.29 o
  -3   1  12          7.58          8.48         1.81 o
  -2   1  12        119.63        114.65         3.72 o
  -1   1  12          6.61          6.88         1.07 o
   0   1  12         91.91        104.06         4.43 o
   1   1  12         12.49          8.90         1.20 o
   2   1  12          0.53          0.14         0.68 o
   3   1  12          2.86          0.96         1.45 o
  -8   2  12        211.65        231.69        11.53 o
  -7   2  12         43.67         42.06         6.99 o
  -6   2  12          0.37         -0.14         1.11 o
  -5   2  12         18.64         17.42         2.58 o
  -4   2  12        173.11        199.58        14.05 o
  -3   2  12        174.09        184.43         7.33 o
  -2   2  12         24.51         27.25         2.65 o
  -1   2  12          8.48          7.99         1.72 o
   0   2  12        183.27        203.64         5.40 o
   1   2  12        220.46        235.10         6.42 o
   2   2  12        111.15        110.31         4.54 o
  -7   3  12         85.47         81.46         6.37 o
  -6   3  12         12.65         12.13         2.88 o
  -5   3  12        150.63        175.80         7.49 o
  -4   3  12        124.78        133.93         7.21 o
  -3   3  12          1.38         -0.04         0.95 o
  -2   3  12         63.92         65.74         4.17 o
  -1   3  12         11.77         11.77         2.09 o
   0   3  12         38.86         38.79         4.15 o
   1   3  12         97.22         92.77         9.40 o
  -6   4  12          1.91          2.17         1.61 o
  -5   4  12        149.96        168.01         7.97 o
  -4   4  12         53.71         64.46         4.25 o
  -3   4  12         24.82         26.36         2.74 o
  -2   4  12          2.19          1.69         1.05 o
  -1   4  12         25.82         31.33         5.06 o
  -4   5  12          1.03         -0.48         1.69 o
  -3   5  12         17.51         20.00         4.82 o
  -3  -7  13          0.24          1.34         0.84 o
  -2  -7  13         85.51         81.95         4.92 o
  -1  -7  13         82.80         77.11         4.57 o
   0  -7  13          2.34          2.12         1.18 o
   1  -7  13         13.03         16.03         2.47 o
  -5  -6  13          5.61          3.37         1.93 o
  -4  -6  13          0.80          1.93         1.15 o
  -3  -6  13         21.24         21.66         2.02 o
  -2  -6  13         80.96         82.38         3.32 o
  -1  -6  13         64.55         70.64         6.09 o
   0  -6  13          0.44          0.91         1.37 o
   1  -6  13         22.50         25.53         2.84 o
   2  -6  13          5.38          5.32         1.93 o
   3  -6  13         52.02         70.85         8.19 o
  -6  -5  13        116.01        134.68        11.33 o
  -5  -5  13         18.47         22.43         2.85 o
  -4  -5  13        111.34        128.26         5.80 o
  -3  -5  13         32.31         34.31         2.31 o
  -2  -5  13         11.14         12.49         1.51 o
  -1  -5  13         39.67         44.12         4.15 o
   0  -5  13         15.89         10.04         1.88 o
   1  -5  13        187.49        199.25         7.66 o
   2  -5  13         10.32          9.20         1.87 o
   3  -5  13          4.23          3.37         2.41 o
  -6  -4  13        120.23        124.98         7.16 o
  -5  -4  13          3.73          3.54         1.74 o
  -4  -4  13          0.89          0.07         0.83 o
  -3  -4  13         19.21         15.46         1.81 o
  -2  -4  13         56.44         55.14         2.75 o
  -1  -4  13         12.17         12.40         2.12 o
   0  -4  13         22.85         23.25         3.10 o
   1  -4  13         28.02         34.03         2.85 o
   2  -4  13        309.54        306.50        10.14 o
   3  -4  13          5.44          5.76         1.41 o
  -7  -3  13         17.55         21.93         4.10 o
  -6  -3  13        251.86        287.15         9.92 o
  -5  -3  13          5.70          5.13         1.49 o
  -4  -3  13          0.47         -0.77         0.77 o
  -3  -3  13         18.41         16.87         2.89 o
  -2  -3  13         71.53         77.99         3.39 o
  -1  -3  13          1.22          2.02         0.73 o
   0  -3  13          2.05          0.23         1.71 o
   1  -3  13        121.09        135.71         6.02 o
   2  -3  13         33.12         34.27         2.52 o
  -7  -2  13         22.55         23.23         7.35 o
  -6  -2  13        155.28        173.48         8.50 o
  -5  -2  13          0.04          0.49         1.08 o
  -4  -2  13        362.94        395.33        12.05 o
  -3  -2  13         15.24         14.28         1.91 o
  -2  -2  13        101.23        118.44         4.40 o
  -1  -2  13          6.40          4.63         1.01 o
   0  -2  13         59.03         59.75         3.79 o
   1  -2  13        190.81        194.72         6.68 o
   2  -2  13         35.24         34.00         2.27 o
   3  -2  13          3.99          1.69         1.93 o
  -7  -1  13          5.75          5.37         1.85 o
  -6  -1  13          2.78          5.26         1.85 o
  -5  -1  13        218.13        249.32        10.65 o
  -4  -1  13          7.13          8.31         1.68 o
  -3  -1  13        267.18        275.54         7.89 o
  -2  -1  13          0.79          0.83         0.74 o
  -1  -1  13        150.52        162.73         4.87 o
   0  -1  13          1.97          2.37         1.16 o
   1  -1  13         27.78         25.51         3.30 o
   2  -1  13          3.06          2.31         0.78 o
  -7   0  13         25.74         30.38         3.70 o
  -6   0  13         10.07         11.22         2.54 o
  -5   0  13          1.81          1.84         1.20 o
  -4   0  13         67.30         78.77         4.89 o
  -3   0  13         58.93         59.24         4.88 o
  -2   0  13         47.69         49.99         2.58 o
  -1   0  13         52.91         63.79         2.72 o
   0   0  13        439.68        445.11         9.32 o
   1   0  13        103.34        107.05         3.25 o
   2   0  13         44.48         46.46         3.48 o
  -7   1  13          9.40         13.17         4.41 o
  -6   1  13        157.30        175.85         7.44 o
  -5   1  13         56.41         52.96         5.21 o
  -4   1  13          0.90         -0.51         0.87 o
  -3   1  13         47.61         52.09         3.70 o
  -2   1  13         10.82          8.65         2.28 o
  -1   1  13         51.65         55.06         2.66 o
   0   1  13        118.54        122.21         3.96 o
   1   1  13         46.45         50.38         2.89 o
  -7   2  13          0.10          0.00         1.69 o
  -6   2  13        163.23        194.87        16.06 o
  -5   2  13         15.54         12.27         2.20 o
  -4   2  13          7.52          6.86         1.75 o
  -3   2  13          2.08          2.13         1.12 o
  -2   2  13         28.76         34.77         2.96 o
  -1   2  13         59.32         70.95         4.46 o
   0   2  13         25.55         30.36         5.06 o
  -6   3  13          2.45          0.24         1.93 o
  -5   3  13         16.75         15.42         4.10 o
  -4   3  13         28.95         45.55         7.95 o
  -3   3  13         11.85         12.07         3.02 o
  -3  -5  14         99.64        100.04         4.90 o
  -2  -5  14          0.43         -0.60         1.02 o
  -1  -5  14          0.70          0.32         1.08 o
  -4  -4  14         10.52         13.25         3.47 o
  -3  -4  14         75.87         84.42         4.00 o
  -2  -4  14          9.23          7.29         1.22 o
  -1  -4  14         67.55         56.94         4.57 o
   0  -4  14        233.01        242.81         9.62 o
   1  -4  14          1.55         -0.48         1.20 o
  -5  -3  14          7.83          7.95         2.89 o
  -4  -3  14         60.82         55.55         6.62 o
  -3  -3  14         10.68          8.75         1.43 o
  -2  -3  14         39.58         46.36         2.50 o
  -1  -3  14         13.47          9.98         1.94 o
   0  -3  14         99.88         99.38         5.18 o
   1  -3  14         11.99         15.18         4.82 o
  -5  -2  14          1.06          0.00         1.69 o
  -4  -2  14         42.91         40.96         3.05 o
  -3  -2  14          0.06          0.56         0.80 o
  -2  -2  14         13.28         18.51         2.19 o
  -1  -2  14        473.29        508.74        13.20 o
   0  -2  14         97.27        117.86         5.78 o
   1  -2  14         33.20         32.05         5.30 o
  -4  -1  14          2.87          2.52         1.69 o
  -3  -1  14         25.51         24.82         2.33 o
  -2  -1  14         72.97         83.91         3.76 o
  -1  -1  14        182.70        184.46         5.61 o
   0  -1  14         27.26         34.49         2.25 o
  -4   0  14          0.77         -2.17         2.17 o
  -3   0  14          9.17          6.21         1.58 o
  -2   0  14          0.03         -1.00         1.43 o
  -1   0  14         82.35         94.69         4.79 o
   0   0  14          8.14          8.31         1.40 o
  -5   1  14         14.10         25.78         4.82 o
  -4   1  14         67.11         81.45         9.16 o
  -3   1  14          3.12          4.34         2.41 o
  -2   1  14          6.89          8.19         3.61 o
                                                
